# Supplementary material for: Cellular anatomy of the mouse primary motor cortex
Source: Nature. 2021 Oct 6;598(7879):159–66. doi: 10.1038/s41586-021-03970-w (PMC8494646; doi:10.1038/s41586-021-03970-w)
Supplement: Supplementary file 4 — ARA abbreviations. [file 41586_2021_3970_MOESM4_ESM.xlsx]

## Sheet: Sheet1
Major domain	Name	Acronym
Isocortex	Frontal pole, cerebral cortex	FRP
	Primary motor area	MOp
	Primary motor area, upper limb	MOp-ul
	Primary motor area, lower limb	MOp-ll
	Primary motor area, trunk	MOp-tr
	Secondary motor area	MOs
	Primary somatosensory area	SSp
	Primary somatosensory area, barrel field	SSp-bfd
	Primary somatosensory area, lower limb	SSp-ll
	Primary somatosensory area, mouth	SSp-m
	Primary somatosensory area, nose	SSp-n
	Primary somatosensory area, upper limb	SSp-ul
	Primary somatosensory area, trunk	SSp-tr
	Supplemental somatosensory area	SSs
	Gustatory areas	GU
	Dorsal auditory area	AUDd
	Ventral auditory area	AUDv
	Anterior cingulate area	ACA
	Anterior cingulate area, dorsal part	ACAd
	Anterior cingulate area, ventral part	ACAv
	Prelimbic area	PL
	Orbital area	ORB
	Orbital area, lateral part	ORBl
	Orbital area, ventrolateral part	ORBvl
	Agranular insular area, dorsal part	AId
	Agranular insular area, ventral part	AIv
	Retrosplenial area	RSP
	Posterior parietal association areas	PTLp
	Temporal association areas	TEa
	Perirhinal area	PERI
	Ectorhinal area	ECT
Hippocampal formation	Entorhinal area, lateral part	ENTl
	Postsubiculum	POST
CortIcal subplate	Claustrum	CLA
	Basolateral amygdalar nucleus, anterior part	BLAa
Striatum	Caudoputamen	CP
	Nucleus accumbens	ACB
	Central amygdalar nucleus, capsular part	CEAc
	Central amygdalar nucleus, lateral part	CEAl
Pallidum	Globus pallidus, external segment	GPe
	Globus pallidus, internal segment	GPi
	Substantia innominata	SI
	Bed nucleus of the anterior commissure	BAC
Thalamus	Ventral anterior-lateral complex of the thalamus	VAL
	Ventral medial nucleus of the thalamus	VM
	Ventral posterolateral nucleus of the thalamus	VPL
	Ventral posteromedial nucleus of the thalamus	VPM
	Posterior complex of the thalamus	PO
	Anteromedial nucleus	AM
	Intermediodorsal nucleus of the thalamus	IMD
	Mediodorsal nucleus of thalamus	MD
	Submedial nucleus of the thalamus	SMT
	Nucleus of reuniens	RE
	Rhomboid nucleus	RH
	Central medial nucleus of the thalamus	CM
	Paracentral nucleus	PCN
	Central lateral nucleus of the thalamus	CL
	Parafascicular nucleus	PF
	Reticular nucleus of the thalamus	RT
Hypothalamus	Zona incerta	ZI
	laterla hypothalamic area	LHA
	Subthalamic nucleus	STN
Midbrain	Inferior colliculus, external nucleus	ICe
	Ventral tegmental area	VTA
	Midbrain reticular nucleus, retrorubral area	RR
	Midbrain reticular nucleus	MRN
	Superior colliculus	SC
	Periaqueductal gray	PAG
	Anterior pretectal nucleus	APN
	Nucleus of the posterior commissure	NPC
	Red nucleus	RN
	Substantia nigra, compact part	SNc
	Pedunculopontine nucleus	PPN
	Dorsal nucleus raphe	DR
Pons	Pontine central gray	PCG
	Pontine gray	PG
	Pontine reticular nucleus, caudal part	PRNc
	Tegmental reticular nucleus	TRN
	Superior central nucleus raphe	CS
	Pontine reticular nucleus	PRNr
Medulla	Nucleus of the trapezoid body	NTB
	Spinal nucleus of the trigeminal, interpolar part	SPVI
	Spinal nucleus of the trigeminal, oral part	SPVO
	Gigantocellular reticular nucleus	GRN
	Inferior olivary complex	IO
	Intermediate reticular nucleus	IRN
	Magnocellular reticular nucleus	MARN
	Medullary reticular nucleus	MDRN
	Medullary reticular nucleus, ventral part	MDRNv
	Parvicellular reticular nucleus	PARN
Cerebellum	Fastigial nucleus	FN
	Interposed nucleus	IP
	Dentate nucleus	DN
