# Supplementary material for: Cellular anatomy of the mouse primary motor cortex
Source: Nature. 2021 Oct 6;598(7879):159–66. doi: 10.1038/s41586-021-03970-w (PMC8494646; doi:10.1038/s41586-021-03970-w)
Supplement: Supplementary file 5 — Mouse lines. [file 41586_2021_3970_MOESM5_ESM.xlsx]

## Sheet: Sheet1
Mouse Line - Abbreviated Name	Mouse Line Full Name	Driver, Reporter	Generation Method	Type	Originating Lab (Donating Investigator)	Reference(s)	Public Repository	Stock #
A93-Tg1-Cre	B6.Cg-Tg(A930038C07Rik-cre)1Aibs/J	Driver	Transgenic	BAC	Allen Institute for Brain Science	Madisen et al. 2010 Nat Neurosci (PMID: 20023653)	JAX	017346
Ai139	B6.Cg-Igs7tm139.1(tetO-EGFP,CAG-tdTomato,-tTA2)Hze/J	Reporter	Knock-in	TIGRE	Allen Institute for Brain Science	Daigle et al. 2018 Cell (PMID: 30007418)	JAX	030219
Ai14	B6.Cg-Gt(ROSA)26Sortm14(CAG-tdTomato)Hze/J	Reporter	Knock-in	ROSA	Allen Institute for Brain Science	Madisen et al. 2010 Nat Neurosci (PMID: 20023653)	JAX	007914
Ai140	B6.Cg-Igs7tm140(tetO-EGFP,CAG-tTA2)Hze/J	Reporter	Knock-in	TIGRE	Allen Institute for Brain Science	Daigle et al. 2018 Cell (PMID: 30007418)	JAX	030220
Ai161	B6.Cg-Igs7tm161.1(tetO-EGFP,CAG-tTA2)Hze/J	Reporter	Knock-in	TIGRE	Allen Institute for Brain Science	Daigle et al. 2018 Cell (PMID: 30007418)	JAX	031561
Ai82	B6;129S-Igs7tm82.1(tetO-EGFP)Hze/J	Reporter	Knock-in	TIGRE	Allen Institute for Brain Science	Madisen et al. 2015 Neuron (PMID: 25741722)	JAX	023532
Calb	B6;129S-Calb1tm2.1(cre)Hze/J	Driver	Knock-in	IRES2	Allen Institute for Brain Science	Daigle et al. 2018 Cell (PMID: 30007418)	JAX	028532
ChAT-IRES-Cre	B6.129S-Chattm1(cre)Lowl/MwarJ	Driver	knock-in	IRES	Allen Institute for Brain Science	Daigle et al. 2018 Cell (PMID: 30007418)	JAX	031661
Ctgf-T2A-dgCre	Ctgf-T2A-dgCre	Driver	Knock-in	T2A	Allen Institute for Brain Science	Tasic et al. 2016 Nat Neurosci (PMID: 26727548)	JAX	28535
Gnb4-IRES2-CreERT2	B6.Cg-Gnb4tm1.1(cre/ERT2)Hze/J	Driver	Knock-in	IRES	Allen Institute for Brain Science	Daigle et al. 2018 Cell (PMID: 30007418)	JAX	030159
Ndnf-Cre	B6.Cg-Ndnftm1.1(folA/cre)Hze/J	Driver	knock-in	IRES	Allen Institute for Brain Science	Daigle et al. 2018 Cell (PMID: 30007418)	JAX	028536
Npr3-Cre	Npr3-IRES2-Cre-D	Driver	Knock-in	IRES2	Allen Institute for Brain Science	Daigle et al. 2018 Cell (PMID: 30007418)	JAX	31333
Pvalb-T2A-CreERT2	B6.Cg-Pvalbtm1.1(cre/ERT2)Hze/J	Driver	Knock-in	T2A	Allen Institute for Brain Science	Harris et al. 2014 Front Neural Circuits (PMID: 25071457)	JAX	021189
Rorb-Flp	Rorb-IRES2-FlpO	Driver	Knock-in	IRES2	Allen Institute for Brain Science	Tasic et al. 2016 Nat Neurosci (PMID: 26727548)	JAX	29590
Rorb-IRES2-Cre	Rorb-IRES2-Cre-D	Driver	Knock-in	IRES2	Allen Institute for Brain Science	Harris et al. 2014 Front Neural Circuits (PMID: 25071457)	JAX	23526
Scnn1a-Tg3-Cre	B6;C3-Tg(Scnn1a-cre)3Aibs/J	Driver	Transgenic	BAC	Allen Institute for Brain Science	Madisen et al. 2010 Nat Neurosci (PMID: 20023653)	JAX	009613
Snap25	Snap25-IRES2-Cre-D	Driver	Knock-in	IRES2	Allen Institute for Brain Science	Harris et al. 2014 Front Neural Circuits (PMID: 25071457)	JAX	23525
Sst-Cre	Sst-Cre	Driver	Knock-in	Direct (ATG)	Allen Institute for Brain Science	Harris et al. 2014 Front Neural Circuits (PMID: 25071457)
Tac1-Cre	B6;129S-Tac1tm1.1(cre)Hze/J	Driver	knock-in	IRES	Allen Institute for Brain Science	Harris et al. 2014 Front Neural Circuits (PMID: 25071457)	JAX	021877
Vglut1-Cre	Slc17a7-IRES2-Cre-D	Driver	Knock-in	IRES2	Allen Institute for Brain Science	Harris et al. 2014 Front Neural Circuits (PMID: 25071457)	JAX	23527
Vglut3-Cre	Slc17a8-IRES2-Cre-D	Driver	Knock-in	IRES2	Allen Institute for Brain Science	Harris et al. 2014 Front Neural Circuits (PMID: 25071457)	JAX	28534
Vipr2-IRES2-Cre	B6.Cg-Vipr2em1.1(cre)Hze/J	Driver	Knock-in	IRES	Allen Institute for Brain Science	Daigle et al. 2018 Cell (PMID: 30007418)	JAX	31332
Ai166 (TIGRE-MORF)	B6.Cg-Igs7tm166.1(tetO-EGFP*,CAG-tTA2)Hze/XwyJ	Reporter	Knock-in	TIGRE	Allen Institute for Brain Science and X. William Yang	Veldman et al. 2020 Neuron (PMID: 32795398)	JAX	035404
NPY	B6.Cg-Npytm1(cre)Zman/J	Driver	Knock-in	IRES	Boris Zemelman	Milstein et al. 2015 Neuron (PMID: 26402609)	JAX	027851
Nr5a1-Cre	FVB-Tg(Nr5a1-cre)2Lowl/J	Driver	Transgenic	BAC	Brad Lowell	Dhillon et al. 2006 Neuron (PMID: 16423694)	JAX	006364
Pdyn-IRES-Cre	B6;129S-Pdyntm1.1(cre)Mjkr/LowlJ	Driver	knock-in	IRES	Bradford B. Lowell	Krashes et al. 2014 Nature (PMID: 24487620)	JAX	027958
Slc32a1-IRES-Cre	Slc32a1-IRES-Cre	Driver	Knock-in	IRES	Bradford B. Lowell	Vong et al. 2011 Neuron (PMID: 21745644)	JAX	28862
Vglut2-Cre	Slc17a6-IRES-Cre	Driver	Knock-in	IRES	Bradford B. Lowell	Vong et al. 2011 Neuron (PMID: 21745644)	JAX	28863
Thy1-YFP-H	B6.Cg-Tg(Thy1-YFP)HJrs/J	n/a	Transgenic		Joshua R Sanes	Feng et al. 2000 Neuron (PMID: 11086982); Porrero et al. 2010 Brain Res (PMID: 20510892)	JAX	003782
Emx1-IRES-Cre	B6.129S2-Emx1tm1(cre)Krj/J	Driver	Knock-in	IRES	Kevin R. Jones	Gorski et al. 2002 JNeurosci (PMID: 12151506)	JAX	5628
nNOS-Cre	B6.129-Nos1tm1(cre)Mgmj/J	Driver	knock-in	IRES	Martin G Myers	Leshan et al. 2012 Nat Med (PMID: 22522563)	JAX	014541
C57BL/6J	C57BL/6J	n/a	n/a	n/a	n/a	n/a	JAX	000664
Chrna2-Cre	Chrna2-Cre_OE25	Driver	Transgenic	BAC	Nathaniel Heintz and Charles Gerfen	Gong et al. 2007 J Neurosci (PMID: 17855595); Gerfen et al. 2013 Neuron (PMID: 24360541)	MMRRC	36502
Efr3a-Cre	Efr3a-Cre_NO108	Driver	Transgenic	BAC	Nathaniel Heintz and Charles Gerfen	Gong et al. 2007 J Neurosci (PMID: 17855595); Gerfen et al. 2013 Neuron (PMID: 24360541)	MMRRC	36660
Gng7-Cre	Gng7-Cre_KH71	Driver	Transgenic	BAC	Nathaniel Heintz and Charles Gerfen	Gong et al. 2007 J Neurosci (PMID: 17855595); Gerfen et al. 2013 Neuron (PMID: 24360541)	MMRRC	31181
Ntsr1-Cre; Ntsr1-Cre_GN220	B6.FVB(Cg)-Tg(Ntsr1-cre)GN220Gsat/Mmucd	Driver	Transgenic	BAC	Nathaniel Heintz and Charles Gerfen	Gong et al. 2007 J Neurosci (PMID: 17855595); Gerfen et al. 2013 Neuron (PMID: 24360541)	MMRRC	030648
Rbp4-Cre; Rbp4-Cre_KL100	STOCK Tg(Rbp4-cre)KL100Gsat/Mmucd	Driver	Transgenic	BAC	Nathaniel Heintz and Charles Gerfen	Gong et al. 2007 J Neurosci (PMID: 17855595); Gerfen et al. 2013 Neuron (PMID: 24360541)	MMRRC	031125
Sepw1-Cre; Sepw1-Cre_NP39	STOCK Tg(Selenow-cre)NP39Gsat/Mmucd	Driver	Transgenic	BAC	Nathaniel Heintz and Charles Gerfen	Gong et al. 2007 J Neurosci (PMID: 17855595); Gerfen et al. 2013 Neuron (PMID: 24360541)	MMRRC	036190
Sim1-Cre; Sim1-Cre_KJ18	STOCK Tg(Sim1-cre)KJ18Gsat/Mmucd	Driver	Transgenic	BAC	Nathaniel Heintz and Charles Gerfen	Gong et al. 2007 J Neurosci (PMID: 17855595); Gerfen et al. 2013 Neuron (PMID: 24360541)	MMRRC	031742
Syt6-Cre	Syt6-Cre_KI148	Driver	Transgenic	BAC	Nathaniel Heintz and Charles Gerfen	Gong et al. 2007 J Neurosci (PMID: 17855595); Gerfen et al. 2013 Neuron (PMID: 24360541)	MMRRC	32012
Tlx3-Cre; Tlx3-Cre_PL56	STOCK Tg(Tlx3-cre)PL56Gsat/Mmucd	Driver	Transgenic	BAC	Nathaniel Heintz and Charles Gerfen	Gong et al. 2007 J Neurosci (PMID: 17855595); Gerfen et al. 2013 Neuron (PMID: 24360541)	MMRRC	036547
Foxp2-IRES-Cre	B6.Cg-Foxp2tm1.1(cre)Rpa/J	Driver	Knock-in	IRES	Richard Palmiter	Rousso et al. 2016 Cell Reports (PMID: 27210758)	JAX	030541
Pvalb-IRES-Cre	B6;129P2-Pvalbtm1(cre)Arbr/J	Driver	Knock-in	IRES	Silvia Arber	Hippenmeyer et al. 2005 PLoS Biol (PMID: 15836427)	JAX	008069
Sema3E-CreER	Sema3E-CreER	Driver	Knock-in	Direct (ATG)	Silvia Arber	Pecho-Vrieseling et al., Nature 2009 (PMID: 19421194)	N/A	N/A
TH	B6.Cg-7630403G23RikTg(Th-cre)1Tmd/J	Driver	knock-in		Ted M Dawson	Savitt et al. 2005 J Neurosci (PMID: 16033881)	JAX	008601
Cux2-CreERT2	B6(Cg)-Cux2tm3.1(cre/ERT2)Mull/Mmmh	Driver	Knock-in	Direct (ATG)	Ulrich Mueller	NIH Neuroscience Blueprint Cre Driver Network 2009	MMRRC	032779
Cux2-IRES-Cre	B6(Cg)-Cux2tm2.1(cre)Mull/Mmmh	Driver	Knock-in	IRES	Ulrich Mueller	NIH Neuroscience Blueprint Cre Driver Network 2009	MMRRC	032778
Olig2-Cre	B6.129-Olig2tm1.1(cre)Wdr/J	Driver	Knock-in	IRES	William Richardson	Zawadzka et al. 2010 Cell Stem Cell (PMID: 20569695)	JAX	025567
MORF3	B6J.B6N-Gt(ROSA)26Sortm3(CAG-sfGFP*)Xwy/J	Reporter	Knock-in	ROSA	X. William Yang	Veldman et al. 2020 Neuron (PMID: 32795398)	JAX	035403
SERT-Cre	B6.129(Cg)-Slc6a4tm1(cre)Xz/J	Driver	knock-in		Xiaoxi Zhuang	Zhuang et al 2005 J Neurosci Method (PMID: 15763133)	JAX	014554
Crh-Cre	B6(Cg)-Crhtm1(cre)Zjh/J	Driver	knock-in	IRES	Z. Josh Huang	Taniguchi et al. 2011 Neuron (PMID: 21943598)	JAX	012704
Etv1-CreERT2	B6(Cg)-Etv1tm1.1(cre/ERT2)Zjh/J	Driver	Knock-in	Direct	Z. Josh Huang	Taniguchi et al. 2011 Neuron (PMID: 21943598)	JAX	013048
Fezf2-2A-CreER	Fezf2-2A-CreER	Driver	Knock-in	T2A	Z. Josh Huang	Matho et al. 2021 bioRxiv (https://doi.org/10.1101/2020.04.22.054064)	JAX	036296
Gad2	Gad2tm2(cre)Zjh/J	Driver	Knock-in	IRES	Z. Josh Huang	Taniguchi et al. 2011 Neuron (PMID: 21943598)	JAX	010802
LSL-FlpO	B6;129S4-Gt(ROSA)26Sortm5(CAG-flpo)Zjh/J	Reporter	Knock-in	ROSA	Z. Josh Huang	He et al. 2015 Neuron (PMID: 27618674)	JAX	028584
PlexinD1-2A-CreER	PlxnD1-2A-CreER	Driver	Knock-in	T2A	Z. Josh Huang	Matho et al. 2021 bioRxiv (https://doi.org/10.1101/2020.04.22.054064)	JAX	036294
Sst-IRES-Cre	Ssttm2.1(cre)Zjh/J	Driver	Knock-in	IRES	Z. Josh Huang	Taniguchi et al. 2011 Neuron (PMID: 21943598)	JAX	013044
Tcerg1l-2A-CreER	Tcerg1ltm1.1(cre/ERT2)Zjh/J	Driver	Knock-in	T2A	Z. Josh Huang	Matho et al. 2021 bioRxiv (https://doi.org/10.1101/2020.04.22.054064)	JAX	034000
Tle4-2A-CreER	Tle4-2A-CreER	Driver	Knock-in	T2A	Z. Josh Huang	Matho et al. 2021 bioRxiv (https://doi.org/10.1101/2020.04.22.054064)	JAX	036298
Vip-IRES-Cre	Viptm1(cre)Zjh/J	Driver	Knock-in	IRES	Z. Josh Huang	Taniguchi et al. 2011 Neuron (PMID: 21943598)	JAX	010908
