# Supplementary material for: Cellular anatomy of the mouse primary motor cortex
Source: Nature. 2021 Oct 6;598(7879):159–66. doi: 10.1038/s41586-021-03970-w (PMC8494646; doi:10.1038/s41586-021-03970-w)
Supplement: Supplementary file 9 — Source Data Fig. 2 [file 41586_2021_3970_MOESM9_ESM.xlsx]

## Sheet: Fig 2 Mouse Lines
Mouse Line	Generation Method	Type	Originating Lab (Donating Investigator)	Reference	Public Repository	Stock #	Layer	Projection Class
C57BL/6J	n/a	n/a	n/a	n/a	JAX	000664	L2-L6	IT PT CT
Ai14 (RCL-tdT)	Knock-in	n/a	Allen Institute for Brain Science	Madisen et al. 2010 Nat Neurosci (PMID: 20023653)	JAX	007914	n/a	n/a
Sepw1-Cre_NP39	Transgenic	BAC	Nathaniel Heintz and Charles Gerfen	Gong et al. 2007 J Neurosci (PMID: 17855595)	MMRRC	036190	L2/3	IT
Cux2-IRES-Cre	Knock-in	IRES	Ulrich Mueller	NIH Neuroscience Blueprint Cre Driver Network 2009	MMRRC	032778	L2/3	IT
Nr5a1-Cre	Transgenic	BAC	Brad Lowell	Dhillon et al. 2006 Neuron (PMID: 16423694)	JAX	006364	L4	IT
Scnn1a-Tg3-Cre	Transgenic	BAC	Allen Institute for Brain Science	Madisen et al. 2010 Nat Neurosci (PMID: 20023653)	JAX	009613	L4/5	IT
Tlx3-Cre_PL56	Transgenic	BAC	Nathaniel Heintz and Charles Gerfen	Gong et al. 2007 J Neurosci (PMID: 17855595)	MMRRC	036547	L5	IT
Rbp4-Cre_KL100	Transgenic	BAC	Nathaniel Heintz and Charles Gerfen	Gong et al. 2007 J Neurosci (PMID: 17855595)	MMRRC	031125	L5	IT ET
Sim1-Cre_KJ18	Transgenic	BAC	Nathaniel Heintz and Charles Gerfen	Gong et al. 2007 J Neurosci (PMID: 17855595)	MMRRC	031742	L5	ET
Ntsr1-Cre_GN220	Transgenic	BAC	Nathaniel Heintz and Charles Gerfen	Gong et al. 2007 J Neurosci (PMID: 17855595)	MMRRC	030648	L6	CT
PlexinD1-2A-CreER	Knock-in	2A	Z. Josh Huang	Matho et al. 2021 bioRxiv (https://doi.org/10.1101/2020.04.22.054064)	JAX	036294	L2/3, L5	IT
Fezf2-2A-CreER	Knock-in	2A	Z. Josh Huang	Matho et al. 2021 bioRxiv (https://doi.org/10.1101/2020.04.22.054064)	JAX	036296	L5,L6	ET
Foxp2-IRES-Cre	Knock-in	IRES	Richard Palmiter	Rousso et al. 2016 Cell Reports (PMID: 27210758)	JAX	030541	L6	ET CT
Tle4-2A-CreER;LSL-Flp	Knock-in	2A	Z. Josh Huang	Matho et al. 2021 bioRxiv (https://doi.org/10.1101/2020.04.22.054064)	JAX	036298	L6	CT

## Sheet: Fig 2 Exp. Metadata
Lab	image id	Tracer	Mouse Line	primary-injection-structure	centroid-x	centroid-y	centroid-z	sex	Injected Hemisphere	BIL link for access to high resolution images	other experiment_page_url	25 um nrrd file (http://download.alleninstitute.org/publications/cellular_anatomy_of_the_mouse_primary_motor_cortex/Viral_Tracer_Data_in_MOp_25_um_nrrd/Anterograde%20AAV/z0
Dong	MA200122-01	AAV1-Cre	Ai14	MOp	479	188	762	F	Right	https://download.brainimagelibrary.org/3f/10/3f1068884b271b80/	n/a	n/a
Dong	MA200122-02	AAV1-Cre	Ai14	MOp	488	163	733	M	Right	https://download.brainimagelibrary.org/3f/10/3f1068884b271b80/	n/a	n/a
Dong	MA200122-03	AAV1-Cre	Ai14	MOp	480	173	743	F	Right	https://download.brainimagelibrary.org/3f/10/3f1068884b271b80/	n/a	n/a
Allen	127084296	AAV2/1.hSyn.EGFP	C57BL/6J	MOp	492.622	177.41	725.47	M	Right	n/a	http://connectivity.brain-map.org/projection/experiment/127084296	http://download.alleninstitute.org/publications/cellular_anatomy_of_the_mouse_primary_motor_cortex/Viral_Tracer_Data_in_MOp_25_um_nrrd/Anterograde%20AAV/127084296-AAV-C57BL_6J.nrrd
Allen	159651060	AAV2/1.pCAG.FLEX.EGFP	Ntsr1-Cre_GN220	MOp	481.895	233.856	747.743	F	Right	n/a	http://connectivity.brain-map.org/projection/experiment/159651060	http://download.alleninstitute.org/publications/cellular_anatomy_of_the_mouse_primary_motor_cortex/Viral_Tracer_Data_in_MOp_25_um_nrrd/Anterograde%20AAV/159651060-AAV-Ntsr1-Cre_GN220.nrrd
Allen	297711339	AAV2/1.pCAG.FLEX.EGFP	Sim1-Cre_KJ18	MOp	445.603	190.454	722.125	M	Right	n/a	http://connectivity.brain-map.org/projection/experiment/297711339	http://download.alleninstitute.org/publications/cellular_anatomy_of_the_mouse_primary_motor_cortex/Viral_Tracer_Data_in_MOp_25_um_nrrd/Anterograde%20AAV/297711339-AAV-Sim1-Cre_KJ18.nrrd
Allen	875276348	AAV2/1.pCAG.FLEX.EGFP	Sepw1-Cre_NP39	MOp	491.161	145.888	726.506	M	Right	to be added - Allen (waiting on publication at BIL)	n/a	http://download.alleninstitute.org/publications/cellular_anatomy_of_the_mouse_primary_motor_cortex/Viral_Tracer_Data_in_MOp_25_um_nrrd/Anterograde%20AAV/875276348-AAV-Sepw1-Cre_NP39.nrrd
Allen	880719308	AAV2/1.pCAG.FLEX.EGFP	Tlx3-Cre_PL56	MOp	447.744	201.828	735.954	M	Right	to be added - Allen (waiting on publication at BIL)	n/a	http://download.alleninstitute.org/publications/cellular_anatomy_of_the_mouse_primary_motor_cortex/Viral_Tracer_Data_in_MOp_25_um_nrrd/Anterograde%20AAV/880719308-AAV-Tlx3-Cre_PL56.nrrd
Allen	880720060	AAV2/1.pCAG.FLEX.EGFP	Scnn1a-Tg3-Cre	MOp	466.393	169.713	745.355	F	Right	to be added - Allen (waiting on publication at BIL)	n/a	http://download.alleninstitute.org/publications/cellular_anatomy_of_the_mouse_primary_motor_cortex/Viral_Tracer_Data_in_MOp_25_um_nrrd/Anterograde%20AAV/880720060-AAV-Scnn1a-Tg3-Cre.nrrd
Allen	882407664	AAV2/1.pCAG.FLEX.EGFP	Nr5a1-Cre	MOp	489.67	143.41	724.242	M	Right	to be added - Allen (waiting on publication at BIL)	n/a	http://download.alleninstitute.org/publications/cellular_anatomy_of_the_mouse_primary_motor_cortex/Viral_Tracer_Data_in_MOp_25_um_nrrd/Anterograde%20AAV/882407664-AAV-Nr5a1-Cre.nrrd
Allen	947242021	AAV2/1.pCAG.FLEX.EGFP	Cux2-IRES-Cre	MOp	482.208	146.818	732.186	F	Right	to be added - Allen (waiting on publication at BIL)	n/a	http://download.alleninstitute.org/publications/cellular_anatomy_of_the_mouse_primary_motor_cortex/Viral_Tracer_Data_in_MOp_25_um_nrrd/Anterograde%20AAV/947242021-AAV-Cux2-IRES-Cre.nrrd
Allen	948130129	AAV2/1.pCAG.FLEX.EGFP	Rbp4-Cre_KL100	MOp	446.771	187.126	696.701	F	Right	to be added - Allen (waiting on publication at BIL)	n/a	http://download.alleninstitute.org/publications/cellular_anatomy_of_the_mouse_primary_motor_cortex/Viral_Tracer_Data_in_MOp_25_um_nrrd/Anterograde%20AAV/948130129-AAV-Rbp4-Cre_KL100.nrrd
Huang	180722	AAV2/8.CAG.fDIO.TVA-EGFP	PlxnD1-2A-CreER;LSL-Flp	MOp	475	170	704.375	F	Right	https://download.brainimagelibrary.org/84/aa/84aa97d12a6c17ba/180722_WG_PlxnD1lslFlpCFA1female_processed/	http://brainarchitecture.org/viewer4/mouse/map/8401F	n/a
Huang	180730	AAV2/8.CAG.fDIO.TVA-EGFP	PlxnD1-2A-CreER;LSL-Flp	MOp	460	168.3	705.417	F	Right	https://download.brainimagelibrary.org/e9/2a/e92aa2dc0e14ad4d/180730_WG010_PlxnD1_CFA_female_processed/	http://brainarchitecture.org/viewer4/mouse/map/28819F	n/a
Huang	180830	AAV2/8.CAG.fDIO.TVA-EGFP	Fezf2-2A-CreER;LSL-Flp	MOp	495	158.75	698.75	F	Right	https://download.brainimagelibrary.org/db/b8/dbb827c84942c557/180830_JH_WG_Fezf2LSLflp_CFA_female/	http://brainarchitecture.org/viewer4/mouse/map/28827F	n/a
Huang	190903	AAV2/8.CAG.fDIO.TVA-EGFP	Fezf2-2A-CreER;LSL-Flp	MOp	510	178.75	730	F	Right	https://download.brainimagelibrary.org/2b/6e/2b6e48dc425d16db/190903_JH_WG0006_Fezf2LSLflp_MOp_CFA_female_processed/	http://brainarchitecture.org/viewer4/mouse/map/28917F	n/a
Huang	180816	AAV2/8.CAG.fDIO.TVA-EGFP	Tle4-2A-CreER;LSL-Flp	MOp	500	208.125	713.75	F	Right	https://download.brainimagelibrary.org/c8/1f/c81fe306a97b33e8/180816_JH_WG_Tle4LSLFlpNPCfa_female/	http://brainarchitecture.org/viewer4/mouse/map/8421F	n/a
Huang	180605	AAV2/8.CAG.fDIO.TVA-EGFP	Tle4-2A-CreER;LSL-Flp	MOp	480	199.375	734.375	F	Right	https://download.brainimagelibrary.org/84/aa/84aa97d12a6c17ba/180605_WG_Tle4lslFlpRPCFA_female_processed/	http://brainarchitecture.org/viewer4/mouse/map/28814F	n/a
Huang	190915	AAV2/8.CAG.FLEX.EGFP	Foxp2-IRES-Cre	MOp	500	210	743.75	F	Right	to be added - K.M.	http://braincircuits.org/viewer4/mouse/map/29158F	n/a
Huang	191209	AAV2/8.CAG.FLEX.EGFP	Foxp2-IRES-Cre	MOp	455	200	695	M	Right	https://download.brainimagelibrary.org/81/bc/81bcaddee6e8ac06/191209_JH_KM_FoxP2-ires-cre_CFA_male2_processed/	http://braincircuits.org/viewer4/mouse/map/29159F	n/a
Dong	MA191204-01	PHAL	C57BL/6J	MOp	477	178	718	M	Right	https://download.brainimagelibrary.org/26/54/265485a0756103a5/	n/a	n/a
Dong	SW110516-01A	PHAL	C57BL/6J	MOp	479	169	719	M	Right	https://download.brainimagelibrary.org/26/54/265485a0756103a5/	n/a	n/a

## Sheet: Fig 2b Formatted Matrix
Extended Data Table 2.
	Fig. 4e Cluster Order		1	2	3	4	5	6		7	8		9	10	11		12	13	14		15			1	2	3	4	5	6		7	8		9	10	11		12	13	14		15
	Mouse Line/Tracer		C57BL/6J-PHAL	C57BL/6J-AAV2/1.hSyn.EGFP	Rbp4-Cre_KL100-AAV2/1.pCAG.FLEX.EGFP	Fezf2-2A-CreER-AAV2/8.CAG.fDIO.TVA-EGFP	Foxp2-IRES-Cre-AAV2/8.CAG.FLEX.EGFP	Sim1-Cre_KJ18-AAV2/1.pCAG.FLEX.EGFP		Tle4-2A-CreER-AAV2/8.CAG.fDIO.TVA-EGFP	Ntsr1-Cre_GN220-AAV2/1.pCAG.FLEX.EGFP		PlexinD1-2A-CreER-AAV2/8.CAG.fDIO.TVA-EGFP	Cux2-IRES-Cre-AAV2/1.pCAG.FLEX.EGFP	Tlx3-Cre_PL56-AAV2/1.pCAG.FLEX.EGFP		Sepw1-Cre_NP39-AAV2/1.pCAG.FLEX.EGFP	Nr5a1-Cre-AAV2/1.pCAG.FLEX.EGFP	Scnn1a-Tg3-Cre-AAV2/1.pCAG.FLEX.EGFP		C57BL/6J-AAV1-Cre			C57BL/6J-PHAL	C57BL/6J-AAV2/1.hSyn.EGFP	Rbp4-Cre_KL100-AAV2/1.pCAG.FLEX.EGFP	Fezf2-2A-CreER-AAV2/8.CAG.fDIO.TVA-EGFP	Foxp2-IRES-Cre-AAV2/8.CAG.FLEX.EGFP	Sim1-Cre_KJ18-AAV2/1.pCAG.FLEX.EGFP		Tle4-2A-CreER-AAV2/8.CAG.fDIO.TVA-EGFP	Ntsr1-Cre_GN220-AAV2/1.pCAG.FLEX.EGFP		PlexinD1-2A-CreER-AAV2/8.CAG.fDIO.TVA-EGFP	Cux2-IRES-Cre-AAV2/1.pCAG.FLEX.EGFP	Tlx3-Cre_PL56-AAV2/1.pCAG.FLEX.EGFP		Sepw1-Cre_NP39-AAV2/1.pCAG.FLEX.EGFP	Nr5a1-Cre-AAV2/1.pCAG.FLEX.EGFP	Scnn1a-Tg3-Cre-AAV2/1.pCAG.FLEX.EGFP		C57BL/6J-AAV1-Cre
	out-degree (both hemispheres)		332	292	280	149	80	91		53	19		154	73	69		16	12	2		79
Isocortex	FRP-ipsi		0	0.00118795	0.00746126	0	0	0.00539425		0	0		0.000382871	0.00548878	0.00542942		0	0	0		excl.		FRP-contra	0	0.000379768	0.00306727	0	0	0		0	0		3.0854e-05	0.00046737	0.000576072		0	0	0		excl.
	ACAd-ipsi		0.00335493	0.00331073	0.00279469	0.00137034	0	0.00109376		0.0161863	0		0.00204041	0.0184956	0.00161812		0.00668634	0	0		excl.		ACAd-contra	0.000130988	0.00102472	0.000810404	0.000102821	0	0		0	0		0.000504789	0.000399489	0		0	0	0		excl.
	ACAv-ipsi		1.53108e-05	0	0.000258944	0	0	0		0	0		0.000124942	0	0		0	0	0		excl.		ACAv-contra	1.00729e-05	0	0	0	0	0		0	0		0.000124942	0	0		0	0	0		excl.
	PL-ipsi		0.000113616	0.00114823	0.00153389	0.00014395	0	0		0.00118437	0		0.000378849	0.00430838	0.00105398		0	0	0		excl.		PL-contra	4.28382e-05	0.000489715	0.000611144	0	0	0		0	0		0.000110264	0.000302312	0		0	0	0		excl.
	ILA-ipsi		0	0	0	0	0	0		0	0		0	0.000131148	0		0	0	0		excl.		ILA-contra	0	0	2.53701e-05	0	0	0		0	0		6.57592e-06	0	0		0	0	0		excl.
	ORBl-ipsi		0.00218666	0.0044377	0.0203758	0.00190627	0	0.00131249		0.000394789	0		0.00131257	0.0031487	0.00668986		0.00515282	0	0		excl.		ORBl-contra	0.00348618	0.00270165	0.0158678	0.000205643	0	0		0	0		0.00346888	0.000656938	0.00704771		0	0	0		excl.
	ORBm-ipsi		0	0	0.000218104	0	0	0		0.00276352	0		0	0.000606531	4.55467e-05		0	0	0		excl.		ORBm-contra	0	3.63761e-05	0.000109459	0	0	0		0	0		0.000111791	0	9.74991e-05		0	0	0		excl.
	ORBvl-ipsi		0.00064897	0.000394128	0.00157288	4.11286e-05	0	0.000201507		0.00236873	0		0.00011684	0.00145808	0.000483251		0	0	0		excl.		ORBvl-contra	0.00175112	0.00019657	0.000680518	2.05643e-05	0	0		0	0		0.000721325	5.82252e-05	0.000299123		0	0	0		excl.
	AId-ipsi		0.000596496	0.00146112	0.00280582	0.000115915	0	0		0	0		0.00012139	0.000851486	0.00186918		0	0	0		excl.		AId-contra	0.000772213	0.00174579	0.00405188	6.16929e-05	0	0		0	0		0.000828976	0.000631619	0.00190813		0	0	0		excl.
	AIv-ipsi		0.000546132	0.00028267	0.00167672	4.67512e-05	0	0		0	0		0.000325743	0.000450271	0.000632056		0	0	0		excl.		AIv-contra	0.000676856	0.000256745	0.00154428	0.000102821	0	0		0	0		0.000786996	0.000118231	0.000592943		0	0	0		excl.
	AIp-ipsi		5.73198e-05	0.000278793	0.000753139	0	0	0		0	0		0.00110613	0.000583382	0.000704421		0	0	0		excl.		AIp-contra	0.00015907	0.000843637	0.00146539	0	0	0		0	0		0.00507132	0.00381681	0.00132884		0	0	0		excl.
	GU-ipsi		0.000221425	0.00134291	0.000669407	0.000414626	0	0		0.000789578	0		0.000323687	0.000847741	0.000784925		0	0	0		excl.		GU-contra	0.000456845	0.00155386	0	0	0	0		0	0		0.000330293	0.00175116	0.00152985		0	0	0		excl.
	VISC-ipsi		0.000171729	0.00333237	0.00617924	4.11286e-05	0	0		0	0		0.00269583	0.00394994	0.00737241		0.00628938	0.00433723	0		excl.		VISC-contra	0.000412404	0.00294951	0.00444608	0.000102821	0	0		0	0		0.0031976	0.0108184	0.00430158		0	0	0		excl.
	TEa-ipsi		0.000625347	0.00191333	0.00334987	1.30935e-05	0	0		0	0		0.00202427	0.00127537	0.000638492		0	0.00234271	0		excl.		TEa-contra	0.001701	0.0011363	0.00116362	2.05643e-05	0	0		0	0		0.00156248	0.00153947	0.000559132		0	0	0		excl.
	PERI-ipsi		0.000277695	0.000360638	0.00128491	0	0	0		0	0		0.00127661	0.00112382	0		0	0	0		excl.		PERI-contra	0.00281611	0.000690749	0.00225799	2.05643e-05	0	0		0	0		0.00352953	0.00615067	0		0	0	0		excl.
	ECT-ipsi		0.000480309	0.00141283	0.00488428	0	0	0		0	0		0.00322234	0.00495026	0.000916562		0	0	0		excl.		ECT-contra	0.00247592	0.00215468	0.00426724	0.000102821	0	0		0.000394789	0		0.00364279	0.0170912	0.00339878		0	0	0		excl.
	SSp-bfd-ipsi		0.0402978	0.0148727	0.0341721	0.0271287	0	0.00612408		0.00789578	0		0.043495	0.0375262	0.0236768		0	0	0		excl.		SSp-bfd-contra	0.00376229	0.00259335	0.00445792	2.05643e-05	0	0		0	0		0.00618116	0	0.00153143		0	0	0		excl.
	SSp-tr-ipsi		0.0362873	0.00102379	0.000393626	0.000762137	0	0		0	0		0.00157364	0.000524124	0.000144447		0	0	0		excl.		SSp-tr-contra	0.000962387	0.000171293	6.40534e-05	4.11286e-05	0	0		0	0		0.000803759	0	1.17081e-05		0	0	0		excl.
	SSp-ll-ipsi		0.0382582	0.0148356	0.00284306	0.40888	0.000157279	0.00237236		0.0592183	0		0.0233546	0.0241247	0.0018726		0.0946878	0.0982865	0		excl.		SSp-ll-contra	0.0119681	0.00486967	0.000981866	0.000815101	0	0		0.000789578	0		0.00623881	0.00090702	0.000742627		0	0	0		excl.
	SSp-ul-ipsi		0.0868339	0.0761407	0.016713	0.0302802	0.000708446	0.0641919		0.0943545	0		0.0475011	0.131558	0.0498759		0.315645	0.348082	0		excl.		SSp-ul-contra	0.00903809	0.0157209	0.00362165	0.0002879	0	0		0	0		0.00927468	0.00694542	0.00661078		0	0.000362681	0		excl.
	SSp-un-ipsi		0	0.0126648	0.0102033	0	0	0.0114187		0	0		0	0.0665535	0.0389171		0.0585978	0.109756	0		excl.		SSp-un-contra	0	0.00329678	0.00131525	0	0	0		0	0		0	0.00606441	0.00118336		0	0	0		excl.
	SSp-n-ipsi		0.00123417	0.00570022	0.0124292	0.00014395	0	0.00923193		0.0071062	0		0.00301206	0.00673964	0.0158255		0	0	0		excl.		SSp-n-contra	0.000546308	0.0018289	0.00242058	0	0	0		0	0		0.00260421	0	0.0020423		0	0	0		excl.
	SSp-m-ipsi		0.00244538	0.00579292	0.00552809	4.36449e-06	0	0.0184738		0	0		0.00176173	0.00966567	0.0112034		0	0	0		excl.		SSp-m-contra	0.00104937	0.00240884	0.00157547	0	0	0		0	0		0.000397579	0.00451233	0.0026577		0	0	0		excl.
	SSs-ipsi		0.0128945	0.0470205	0.020623	0.00113017	0	0		0.00276352	0		0.0276318	0.0160597	0.0353712		0.0504252	0.0368582	0		excl.		SSs-contra	0.00325704	0.0153562	0.00584917	4.36449e-06	0	0		0	0		0.0213003	0.00781384	0.00626508		0	0	0		excl.
	MOp-ipsi		0.186883	0.111327	0.0791483	11.5481	0.34911	0.273014		59.9522	0.31239		9.96315	0.319499	0.186711		1.41725	2.32792	31.6874		excl.		MOp-contra	0.0753846	0.0718177	0.0340228	0.00560162	0	0		0	0		0.117048	0.194385	0.0724378		0.28243	0.56535	0		excl.
	MOs-ipsi		0.0942441	0.0663298	0.139633	0.111412	6.20839e-06	0.143048		0.184366	0		0.305437	0.290229	0.183197		0.25132	0.213232	1		excl.		MOs-contra	0.0108975	0.022434	0.0547979	0.00135724	0	0		0	0		0.0387639	0.0322912	0.0343011		0.0123674	0.0585827	0		excl.
	VISal-ipsi		6.53621e-06	7.46805e-05	0.000177435	0	0	0		0	0		0.000188676	0	0		0	0	0		excl.		VISal-contra	2.68611e-07	0	6.69012e-05	0	0	0		0	0		8.54869e-05	0	2.50135e-06		0	0	0		excl.
	VISl-ipsi		0	3.74637e-05	0.000147989	0	0	0		0	0		9.20629e-05	0	0		0	0	0		excl.		VISl-contra	0	0	4.90244e-05	0	0	0		0	0		1.97278e-05	0	0		0	0	0		excl.
	VISp-ipsi		0	0.000159002	0.00100618	0.000164514	0	0		0	0		0.000626708	0	0		0	0	0		excl.		VISp-contra	0	0	0.000180596	0	0	0		0	0		0.000767856	0	0		0	0	0		excl.
	VISpl-ipsi		0	0	0	0	0	0		0	0		0	0	0		0	0	0		excl.		VISpl-contra	0	0	0	0	0	0		0	0		0	0	0		0	0	0		excl.
	VISli-ipsi		0	1.06911e-05	3.61738e-05	0	0	0		0	0		0	0	0		0	0	0		excl.		VISli-contra	0	9.11843e-06	8.57954e-06	0	0	0		0	0		0	0	0		0	0	0		excl.
	VISpor-ipsi		7.24355e-05	0.000119143	0.0007299	0	0	0		0	0		0	9.33398e-05	0		0	0	0		excl.		VISpor-contra	0.000107489	0.000271204	0.000526987	0	0	0		0	0		0	4.57493e-05	0		0	0	0		excl.
	PTLp-ipsi		0.00111307	0.000545695	0.000978317	5.3593e-05	0	0		0	0		0.000218268	0.000217656	0		0	0	0		excl.		PTLp-contra	0.000100967	6.62943e-05	0.00013923	0	0	0		0	0		5.31063e-05	0	0		0	0	0		excl.
	VISam-ipsi		1.37887e-05	3.93894e-05	0.000142009	0	0	0		0	0		4.40058e-05	0	0		0	0	0		excl.		VISam-contra	5.59607e-06	0	0	0	0	0		0	0		0.000111791	0	0		0	0	0		excl.
	VISpm-ipsi		0	0	0.000115282	0	0	0		0	0		0.000114814	0	0		0	0	0		excl.		VISpm-contra	0	0	2.14182e-05	0	0	0		0	0		0.000111791	0	0		0	0	0		excl.
	RSPagl-ipsi		0	0.000132225	0.00022837	0.000214372	0	0		0	0		0.000798621	0.00117023	0		0	0	0		excl.		RSPagl-contra	0	5.58117e-05	0	0	0	0		0	0		0.000417277	0.000129161	0		0	0	0		excl.
	RSPd-ipsi		7.16332e-05	0.000288409	0.00192846	0.00104878	0	6.25226e-05		0	0		0.00411373	0.00564469	0		0	0	0		excl.		RSPd-contra	3.58149e-05	5.27584e-05	0.00027454	4.11286e-05	0	0		0	0		0.00131906	0.000523936	0.000210136		0	0	0		excl.
	RSPv-ipsi		3.05769e-05	0.000188482	0.00153619	0.00158345	0	0		0	0		0.00235306	0.000683595	0		0	0	0		excl.		RSPv-contra	2.58315e-05	3.79012e-05	0.000281769	0	0	0		0	0		0.000793512	0	0		0	0	0		excl.
	AUDd-ipsi		0.000886241	0.00209352	0.00078012	4.36449e-06	0	0		0	0		0.00397931	0	0.000393699		0	0	0		excl.		AUDd-contra	0.000397577	0.000520626	0.00048941	0	0	0		0	0		0.000671243	0	0		0	0	0		excl.
	AUDp-ipsi		0.00455467	0.000684387	0.00043477	2.18224e-05	0	0		0.0071062	0		0.00221042	0	0.000137808		0	0	0		excl.		AUDp-contra	0.00134836	0.000205792	0.000528274	0	0	0		0	0		0.000893297	0	3.50005e-05		0	0	0		excl.
	AUDpo-ipsi		0	4.76034e-05	0.000152702	0	0	0		0	0		0.000109765	0	2.1219e-05		0	0	0		excl.		AUDpo-contra	0	0	2.90523e-05	0	0	0		0	0		0.00011684	0	0		0	0	0		excl.
	AUDv-ipsi		0.0116441	0.00188883	0.000832958	0.000205643	0	0		0	0		0.00276775	0.000196722	0.000304133		0	0	0		excl.		AUDv-contra	0.00161312	0.000681348	0.000607129	0	0	0		0	0		0.000891711	0.000259127	0		0	0	0		excl.
OLF	MOB-ipsi		0	0	0	0	0	0		0	0		0.000189145	0	0		0	0	0		0		MOB-contra	0	0	0	0	0	0		0	0		0	0	0		0	0	0		0
	AOB-ipsi		0	0	0	0	0	0		0	0		0	0	0		0	0	0		0		AOB-contra	0	4.54217e-06	0	0	0	0		0	0		0	0	0		0	0	0		0
	AON-ipsi		8.64929e-05	0.000119933	0.000278226	0	0	0		0	0		2.22524e-05	1.1537e-05	0.000135253		0	0	0		0		AON-contra	0.000177731	8.20173e-05	0.000600376	0	0	0		0	0		0.000133514	0	0.000309258		0	0	0		0
	TT-ipsi		9.04329e-05	8.70329e-05	0.000798269	0	0	0		0	0		0	0.00132961	0		0	0	0		excl.		TT-contra	0.000309899	0	0.00067255	0	0	0		0	0		0	0.00031701	0		0	0	0		excl.
	DP-ipsi		2.96368e-05	2.46403e-05	0.000132704	0	0	0		0	0		0	0.000409617	0		0	0	0		excl.		DP-contra	0.000104132	1.62899e-05	0.000101549	0	0	0		0	0		6.57592e-06	8.19278e-05	0		0	0	0		excl.
	PIR-ipsi		0.00044688	0.000428844	0.00269321	0.00014395	0	0		0	0		0.000300407	0.00035926	0.00198405		0	0	0		0		PIR-contra	0.00143774	0.000377803	0.00341924	0.000164514	0	0		0	0		0.00154654	0	0.00153283		0	0	0		0
	NLOT-ipsi		0	0	1.30339e-05	0	0	0		0	0		0	0	0		0	0	0		0		NLOT-contra	0	0	0	0	0	0		0	0		6.57592e-06	0	0		0	0	0		0
	COAa-ipsi		0	0	0	0	0	0		0	0		6.57592e-06	0	0		0	0	0		0		COAa-contra	0	0	0	0	0	0		0	0		1.97278e-05	0	0		0	0	0		0
	COAp-ipsi		0	0	2.96661e-06	0	0	0		0	0		2.63037e-05	0	0		0	0	0		0		COAp-contra	0	0	0	0	0	0		0	0		0	0	0		0	0	0		0
	PAA-ipsi		0	0	1.20038e-05	0	0	0		0	0		0	0	0		0	0	0		0		PAA-contra	0	0	0	0	0	0		0	0		0	0	3.31849e-05		0	0	0		0
	TR-ipsi		0	0	0	0	0	0		0.000394789	0		0	0	0		0	0	0		0		TR-contra	0	0	0	0	0	0		0	0		0	0	0		0	0	0		0
HPF	CA1-ipsi		0	5.44184e-06	0	0	0	0		0	0		2.63037e-05	0	0		0	0	0		0		CA1-contra	0	1.5533e-05	0	0	0	0		0	0		6.57592e-06	0	0		0	0	0		0
	CA2-ipsi		0	0	0	0	0	0		0	0		0	0	0		0	0	0		0		CA2-contra	0	0	0	0	0	0		0	0		6.57592e-06	0	0		0	0	0		0
	CA3-ipsi		0	0	0	0	0	0		0.0035531	0		1.31518e-05	0	0		0	0	0		0		CA3-contra	0	0	0	0	0	0		0	0		6.57592e-06	0	0		0	0	0		0
	DG-ipsi		0	0	0	0	0	0		0	0		6.57592e-06	0	0		0	0	0		0		DG-contra	0	0	0	0	0	0		0	0		0	0	0		0	0	0		0
	FC-ipsi		0	0	0	0	0	0		0	0		0	0	0		0	0	0		0		FC-contra	0	0	0	0	0	0		0	0		0	0	0		0	0	0		0
	IG-ipsi		0	0	0.000115913	0	0	0		0	0		0	0	0		0	0	0		0		IG-contra	0	0	4.61582e-05	0	0	0		0	0		0	0	0		0	0	0		0
	ENTl-ipsi		0.000203902	0.000311945	0.000730019	2.05643e-05	0	0		0	0		0.00112589	0.000887458	0		0	0	0		excl.		ENTl-contra	0.00101853	0.000483327	0.00135918	0	0	0		0.000394789	0		0.00418894	0.0072561	0		0	0	0		excl.
	ENTm-ipsi		0	0	6.90328e-05	0	0	0		0	0		3.28796e-05	0	0		0	0	0		excl.		ENTm-contra	0	0	9.43642e-05	0	0	0		0	0		0.000170974	0	0		0	0	0		excl.
	PAR-ipsi		0	0	3.67663e-05	0	0	0		0	0		0	0	0		0	0	0		0		PAR-contra	0	0	0	0	0	0		0	0		0	0	0		0	0	0		0
	POST-ipsi		0.000245365	1.57891e-05	0.000398313	2.05643e-05	0	0		0	0		0	0	0		0	0	0		0		POST-contra	0	3.41511e-05	8.15753e-05	0	0	0		0	0		0	0	0		0	0	0		0
	PRE-ipsi		0	0	0	0	0	0		0	0		1.11262e-05	0	0		0	0	0		0		PRE-contra	0	0	0	0	0	0		0	0		0	0	0		0	0	0		0
	SUB-ipsi		0	1.90867e-05	7.63843e-06	0	0	0		0	0		0	0	0		0	0	0		0		SUB-contra	0	1.47472e-05	2.32512e-05	0	0	0		0	0		0	0	0		0	0	0		0
	ProS-ipsi		0	0	8.94926e-06	0	0	0		0	0		0	0	0		0	0	0		0		ProS-contra	0	0	0	0	0	0		0	0		0	0	0		0	0	0		0
	HATA-ipsi		0	0	0	0	0	0		0	0		0	0	0		0	0	0		0		HATA-contra	0	0	0	0	0	0		0	0		0	0	0		0	0	0		0
	APr-ipsi		0	0	1.0971e-05	0	0	0		0	0		0	0	0		0	0	0		0		APr-contra	0	0	0	0	0	0		0	0		0	0	0		0	0	0		0
CTXsp	CLA-ipsi		0.000880883	0.000254401	0.000790956	4.36449e-06	0	0		0	0		0.000508342	0.000370306	0		0	0	0		0		CLA-contra	0.00272386	0.000705971	0.00142337	6.16929e-05	0	0		0	0		0.00225783	0.000236735	0		0	0	0		0
	EPd-ipsi		0.000289697	0	0	8.72897e-06	0	0		0	0		0.000810305	0	0		0	0	0		0		EPd-contra	0.000574023	0	0	0	0	0		0	0		0.00182235	0	0		0	0	0		0
	EPv-ipsi		7.61066e-07	0	0	0	0	0		0	0		0	0	0		0	0	0		0		EPv-contra	3.1338e-06	0	1.90385e-05	0	0	0		0	0		0	0	0		0	0	0		0
	LA-ipsi		8.95371e-08	1.97524e-05	3.81397e-05	0	0	0		0	0		0	0	0		0	0	0		0		LA-contra	9.71478e-06	0	0	0	0	0		0	0		6.57592e-06	0	0		0	0	0		0
	BLA-ipsi		0.000164258	0.000138186	0.000135695	0	0	0		0	0		3.28796e-05	0	0		0	0	0		0		BLA-contra	0.00010985	0.000122544	0.00016763	0	0	0		0	0		0	0	0		0	0	0		0
	BMA-ipsi		0	0	2.64643e-05	0	0	0		0	0		6.57592e-06	0	0		0	0	0		0		BMA-contra	0	0	3.95328e-05	0	0	0		0	0		6.57592e-06	0	0		0	0	0		0
	PA-ipsi		6.58098e-06	0	0	6.16929e-05	6.89821e-06	0		0	0		0	0	0		0	0	0		0		PA-contra	0	0	0	0	0	0		0	0		0	0	0		0	0	0		0
STR	CP-ipsi		0.16955	0.196029	0.227535	0.296596	0.158559	0.297518		0.183577	0		0.207974	0.229507	0.366439		0.168064	0.128159	0		0.383356		CP-contra	0.0887203	0.123126	0.11978	0.00208572	0	0		0	0		0.0508871	0.0161905	0.156379		0	0	0		0.270181
	ACB-ipsi		0.00138433	0.00180722	0.00438055	2.05643e-05	0	0		0	0		0.00123974	0.000426794	0.00264708		0	0	0		0		ACB-contra	0.00189752	0.00152754	0.00320439	0	0	0		0	0		0.000880086	0	0.00217015		0	0	0		0
	FS-ipsi		4.83948e-05	6.69492e-05	0.000193115	0	0	0		0	0		6.57592e-06	0	0		0	0	0		0		FS-contra	0.000314365	0.000141176	0	0	0	0		0	0		4.45048e-05	0	0.00063575		0	0	0		0
	OT-ipsi		5.36327e-05	1.03343e-05	0.000553893	0	0	0		0.000394789	0		0	0	7.19289e-05		0	0	0		0		OT-contra	5.35432e-05	2.01954e-05	0.000435204	0	0	0		0.000789578	0		1.11262e-05	0	0		0	0	0		0
	LSc-ipsi		0	0	0	0	0	0		0	0		0	0.000206191	0		0	0	0		0		LSc-contra	0	0	0	0	0	0		0	0		0	0	0		0	0	0		0
	LSr-ipsi		0	0	4.01849e-05	0	0	0		0	0		0	0	0		0	0	0		0		LSr-contra	0	0	0	0	0	0		0	0		0	0	0		0	0	0		0
	LSv-ipsi		0	0	0	0	0	0		0	0		6.57592e-06	0	0		0	0	0		0		LSv-contra	0	0	0	0	0	0		0	0		0	0	0		0	0	0		0
	SF-ipsi		0	0	0	0	0	0		0	0		0	0	0		0	0	0		0		SF-contra	0	0	0	0	0	0		0	0		0	2.31786e-06	0		0	0	0		0
	SH-ipsi		0	0	1.33694e-07	0	0	0		0	0		0	0	0		0	0	0		0		SH-contra	0	6.99851e-07	0	0	0	0		0	0		0	0	0		0	0	0		0
	AAA-ipsi		8.28218e-06	0	0	0	0	0		0	0		1.97278e-05	0	0		0	0	0		0		AAA-contra	3.93963e-06	0	0	0	0	0		0	0		6.57592e-06	0	3.51208e-05		0	0	0		0
	BA-ipsi		0	0	0	0	0	0		0	0		0	0	0		0	0	0		0		BA-contra	0	0	0	0	0	0		0	0		0	0	0		0	0	0		0
	CEA-ipsi		0.000141966	0.000624119	0.000516221	0	0	0.00013728		0	0		0.000274163	0	0.00067526		0	0	0		0.00266953		CEA-contra	0.000165416	0.000358286	0.000581789	0	0	0		0	0		7.48597e-05	0	0.000233115		0	0	0		0.00353294
	IA-ipsi		3.17857e-06	0	0	0	0	0		0	0		0	0	0		0	0	0		0		IA-contra	5.73038e-06	0	0	0	0	0		0	0		0	0	0		0	0	0		0
	MEA-ipsi		6.91674e-05	0	0	6.16929e-05	0	0		0	0		0	0	0		0	0	0		0		MEA-contra	0	0	0	0	0	0		0	0		0	0	0		0	0	0		0
PAL	GPe-ipsi		0.00369913	0.00428573	0.00528419	0.00981459	0.00254751	0.0075285		0.00236873	0		0	0	0		0	0	0		excl.		GPe-contra	0.000284012	0.000131503	0	0	0	0		0	0		0	0	0		0	0	0		excl.
	GPi-ipsi		0.000991101	0.00173005	0.00154103	0.000676773	0.000235229	0		0	0		0	0.000122496	0		0	0	0		excl.		GPi-contra	2.90996e-06	1.52735e-05	0	0	0	0		0	0		0	0	0		0	0	0		excl.
	SI-ipsi		0.00016927	6.24277e-05	0.000274439	0	0	4.24731e-05		0	0		0	0	0		0	0	0		0		SI-contra	0.000107534	0	0	0	0	0		0	0		0	0	0		0	0	0		0
	MA-ipsi		0	3.49288e-07	0	0	0	0		0	0		0	0	0		0	0	0		0		MA-contra	0	0	0	0	0	0		0	0		0	0	0		0	0	0		0
	MS-ipsi		0	0	0	0	0	0		0	0		0	0	0		0	0	0		0		MS-contra	0	0	0	0	0	0		0	0		0	0	0		0	0	0		0
	NDB-ipsi		0	0	0	0.000164514	0	0		0	0		0	0	0		0	0	0		0		NDB-contra	0	0	0	0	0	0		0	0		0	0	0		0	0	0		0
	TRS-ipsi		0	0	0	0	0	0		0	0		0	0	0		0	0	0		0		TRS-contra	0	0	0	0	0	0		0	0		0	0	0		0	0	0		0
	BST-ipsi		0	4.5484e-05	0.000117449	0	0	0		0	0		6.57592e-06	7.00808e-05	0.000110455		0	0	0		0		BST-contra	0	7.17731e-05	9.85791e-05	0	0	0		0	0		0	0	4.7173e-05		0	0	0		0
	BAC-ipsi		0.000163298	3.44293e-05	3.82434e-05	0	0	0		0	0		2.22524e-05	0	3.70755e-05		0	0	0		0.00247737		BAC-contra	0.000433547	4.66164e-05	5.01388e-05	0	0	0		0	0		0	0	0.000111131		0	0	0		0.00435385
THALAMUS	VAL-ipsi		0.0235044	0.0114387	0.00468342	0.000840697	0.251934	0.0102872		0.184761	0.0817759		0	0	0		0	0	0		excl.		VAL-contra	9.58943e-05	0.000338934	1.40875e-05	0	3.93198e-05	0		0.0035531	0		0	0	0		0	0	0		excl.
	VM-ipsi		0.00387708	0.0048281	0.00412499	0.000428744	0.0820245	0.00666135		0.0071062	0.043938		0	0	0		0	0	0		excl.		VM-contra	8.84179e-05	0.000229029	5.05159e-05	2.05643e-05	3.58707e-05	0		0.000394789	0		0	0	0		0	0	0		excl.
	VPL-ipsi		0.00168397	0.00997557	0.00174977	0.00014336	0.0661414	0.00511024		0.00118437	0.15288		0	0	0		0	0	0		excl.		VPL-contra	4.47686e-08	0	0	0	0	0		0	0		0	0	0		0	0	0		excl.
	VPLpc-ipsi		0.000100505	0.000105716	0	2.05643e-05	1.24168e-05	0		0	0		0	0	0		0	0	0		excl.		VPLpc-contra	4.92454e-07	0	0	0	0	0		0	0		0	0	0		0	0	0		excl.
	VPM-ipsi		0.00853566	0.0111346	0.00287695	9.09861e-05	0.0074273	0		0.000789578	0.169799		0	0	0		0	0	0		excl.		VPM-contra	5.14838e-06	1.0481e-05	0	0	0	0		0	0		0	0	0		0	0	0		excl.
	VPMpc-ipsi		0.000615926	0.000128767	0.000341342	0.00012775	1.10371e-05	0		0	1.46774e-05		0	0	0		0	0	0		excl.		VPMpc-contra	3.48299e-05	2.90589e-05	2.28779e-05	0	1.37964e-06	0		0	0		0	0	0		0	0	0		excl.
	PoT-ipsi		0	0.000914937	0	0	0	0.0013653		0	0.00292144		0	0	0		0	0	0		excl.		PoT-contra	0	0	0	0	0	0		0	0		0	0	0		0	0	0		excl.
	SPFm-ipsi		0.00014026	3.73374e-05	5.72288e-05	4.54931e-05	0	0		0	0		0	0	0		0	0	0		excl.		SPFm-contra	1.38783e-06	0	0	0	0	0		0	0		0	0	0		0	0	0		excl.
	SPFp-ipsi		0.0010152	0.00100194	0.00141253	0.000252394	1.44862e-05	0.00327065		0	0		0	0	0		0	0	0		excl.		SPFp-contra	1.77731e-05	0	0	0	0	0		0	0		0	0	0		0	0	0		excl.
	SPA-ipsi		1.41021e-05	0	4.21868e-05	0	0	0		0	0		0	0	0		0	0	0		excl.		SPA-contra	3.89487e-06	0	4.16122e-05	0	0	0		0	0		0	0	0		0	0	0		excl.
	PP-ipsi		1.25352e-06	0	0	0	0	0		0	0		0	0	0		0	0	0		excl.		PP-contra	8.95371e-08	0	0	0	0	0		0	0		0	0	0		0	0	0		excl.
	MG-ipsi		0	0.00062633	0.000337539	0	1.03473e-05	0		0	0.0107127		0	0	0		0	0	0		excl.		MG-contra	0	0	0	0	0	0		0	0		0	0	0		0	0	0		excl.
	LGd-ipsi		0	0	0	0	0	0		0	0		0	0	0		0	0	0		excl.		LGd-contra	0	0	0	0	0	0		0	0		0	0	0		0	0	0		excl.
	LP-ipsi		0.000238808	0.000261818	0.000283549	0.000312829	2.89725e-05	0.000221912		0	2.48888e-05		1.31518e-05	0	0		0	0	0		excl.		LP-contra	7.74496e-06	1.16292e-05	7.93049e-06	0	0	0		0	0		6.57592e-06	0	0		0	0	0		excl.
	PO-ipsi		0.0171719	0.0190135	0.00796196	0.00446673	0.299984	0.0253657		0.148046	0.33828		6.57592e-06	0	0		0	0	0		excl.		PO-contra	4.1008e-05	0.000120522	0	0	2.75928e-06	3.67021e-06		0	0		0	0	0		0	0	0		excl.
	POL-ipsi		0.000249361	0.000297047	0.000703289	0.00010408	0	0.0015415		0	0		0	0	0		0	0	0		excl.		POL-contra	4.43209e-06	0	0	0	0	0		0	0		0	0	0		0	0	0		excl.
	SGN-ipsi		3.58149e-07	3.45312e-05	0	0	0	0		0	0		0	0	0		0	0	0		excl.		SGN-contra	1.70121e-06	0	0	0	0	0		0	0		0	0	0		0	0	0		excl.
	AV-ipsi		0.000218202	6.77008e-05	0	0.000349593	0.000113131	0		0.00789578	0		0	0	0		0	0	0		excl.		AV-contra	0	0	0	0	0	0		0	0		0	0	0		0	0	0		excl.
	AM-ipsi		0.000366073	0.000122633	0	1.30935e-05	7.10515e-05	0		0.00157916	0		0	0	0		0	0	0		excl.		AM-contra	7.76287e-05	8.21142e-05	0	0	2.75928e-06	0		0	0		0	0	0		0	0	0		excl.
	AD-ipsi		1.34306e-07	0	0	0	0	0		0	0		0	0	0		0	0	0		excl.		AD-contra	0	0	0	0	0	0		0	0		0	0	0		0	0	0		excl.
	IAM-ipsi		3.17857e-06	2.2824e-05	0	0	2.06946e-06	0		0.000394789	0		0	0	0		0	0	0		excl.		IAM-contra	0	2.74851e-05	0	0	2.06946e-06	0		0	0		0	0	0		0	0	0		excl.
	IAD-ipsi		7.61066e-07	3.88527e-05	0	0	2.06946e-05	0		0.000789578	0		0	0	0		0	0	0		excl.		IAD-contra	0	4.00223e-06	0	0	0	0		0	0		0	0	0		0	0	0		excl.
	LD-ipsi		2.4757e-05	0.000431511	0.000590434	0.00348106	0.00278826	0.000631356		0.00236873	0		0	0	0		0.00140919	0	0		excl.		LD-contra	0	4.77268e-06	0	0	0	0		0	0		0	0	0		0	0	0		excl.
	IMD-ipsi		1.82208e-05	3.89251e-05	4.80629e-06	0	0	0		0	0		0	0	0		0	0	0		excl.		IMD-contra	2.99949e-06	3.23498e-05	1.61266e-06	2.05643e-05	6.20839e-06	0		0	0		0	0	0		0	0	0		excl.
	MD-ipsi		0.00385077	0.00297497	0.00103629	0.00267587	0.0199586	0.0019208		0.0126332	0.0325156		0	0	0		0	0	0		excl.		MD-contra	5.85125e-05	0.000254903	0.00013767	7.85608e-05	1.72455e-05	7.63516e-05		0.000394789	0		6.57592e-06	0	0		0	0	0		excl.
	SMT-ipsi		0.000807625	0.000748666	0.000720257	0.000539036	8.13988e-05	0		0.00197394	0.000679074		0	0	0		0	0	0		excl.		SMT-contra	0.00026203	0.000422207	0	0.0002879	7.51905e-05	0		0.00118437	0		0	0	0		0	0	0		excl.
	PR-ipsi		2.90996e-06	0	3.05988e-05	0	0	0		0	0		0	0	0		0	0	0		excl.		PR-contra	8.50603e-07	0	0	0	0	0		0	0		0	0	0		0	0	0		excl.
	PVT-ipsi		0	3.60063e-05	1.30167e-05	0	0	0		0	0		0	0	0		0	0	0		excl.		PVT-contra	0	8.39189e-06	0	0	0	0		0	0		0	0	0		0	0	0		excl.
	PT-ipsi		0	0	0	0	0	0		0	0		0	0	0		0	0	0		excl.		PT-contra	0	0	0	0	0	0		0	0		0	0	0		0	0	0		excl.
	RE-ipsi		0.000127298	0.000109464	0.000452704	0.00114413	0	0.000645861		0	0		0	0	0		0	0	0		excl.		RE-contra	0.000165108	0.000102297	0.00032066	0.000691125	5.51857e-06	0.000722519		0	0		0	0	0		0	0	0		excl.
	Xi-ipsi		0	8.54901e-06	7.92119e-05	0	0	0		0	0		0	0	0		0	0	0		excl.		Xi-contra	0	1.08259e-05	7.52947e-05	0	0	0		0	0		0	0	0		0	0	0		excl.
	RH-ipsi		0.000376049	0.000235146	0.000132985	0.000198172	5.51857e-06	0.000179612		0	3.84741e-05		0	0	0		0	0	0		excl.		RH-contra	0.000260032	0.00018679	0.000101016	0.000117173	3.24216e-05	0.000224919		0	0		0	0	0		0	0	0		excl.
	CM-ipsi		7.99488e-05	0.000508272	0.000123014	4.11286e-05	4.13892e-05	0		0.00394789	0.000228618		0	0	0		0	0	0		excl.		CM-contra	6.88791e-05	0.000284237	4.49038e-05	0	2.89725e-05	0		0.000789578	0		0	0	0		0	0	0		excl.
	PCN-ipsi		0.00415696	0.0017961	0.000487286	0.000370157	0.00334632	0		0.0102645	0.00864874		0	0	0		0	0	0		excl.		PCN-contra	0.000209712	0.000414505	0	0	2.48335e-05	0		0.000394789	0		0	0	0		0	0	0		excl.
	CL-ipsi		0.00286708	0.00349963	0.00164929	0.00405258	0.0298389	0.00725545		0.0106593	0.0379721		0	0	0		0	0	0		excl.		CL-contra	5.37223e-06	0.000113972	0	2.18224e-05	6.89821e-06	0		0	0		1.31518e-05	0	0		0	0	0		excl.
	PF-ipsi		0.00797688	0.00501213	0.00376802	0.00186581	0.00610767	0.0086107		0.00473747	0.0668964		0	4.67293e-05	0		0	0	0		excl.		PF-contra	8.36277e-05	9.73875e-05	0.000220938	2.49288e-05	6.89821e-07	0		0	0		0	0	0		0	0	0		excl.
	PIL-ipsi		0	0	0	0	0	0.000590733		0	0		0	0	0		0	0	0		excl.		PIL-contra	0	0	0	0	0	0		0	0		0	0	0		0	0	0		excl.
	RT-ipsi		0.00704878	0	0.00347396	9.53506e-05	0.0653012	0		0.00513225	0.0468343		0	0	0		0	0	0		0.00478096		RT-contra	9.4014e-07	0	0	0	2.75928e-06	0		0	0		0	0	0		0	0	0		0
	IGL-ipsi		0	0	0	0	0	0		0	0		0	0	0		0	0	0		excl.		IGL-contra	0	0	0	0	0	0		0	0		0	0	0		0	0	0		excl.
	IntG-ipsi		0	0	0	0	0	0		0	0		0	0	0		0	0	0		excl.		IntG-contra	0	0	0	0	0	0		0	0		0	0	0		0	0	0		excl.
	LGv-ipsi		0	0	0	0	0	0		0	0		0	0	0		0	0	0		excl.		LGv-contra	0	0	0	0	0	0		0	0		0	0	0		0	0	0		excl.
	SubG-ipsi		0	0	0	0	0	0		0	0		0	0	0		0	0	0		excl.		SubG-contra	0	0	0	0	0	0		0	0		0	0	0		0	0	0		excl.
	MH-ipsi		0	0	0	0	0	0		0	0		0	0	0		0	0	0		excl.		MH-contra	0	0	0	0	0	0		0	0		0	0	0		0	0	0		excl.
	LH-ipsi		0	0	0	0	0	0		0	0		0	0	0		0	0	0		excl.		LH-contra	0	0	0	0	0	0		0	0		0	0	0		0	0	0		excl.
HY	SO-ipsi		0	0	0	0	0	0		0	0		0	0	0		0	0	0		0		SO-contra	0	0	0	0	0	0		0	0		0	0	0		0	0	0		0
	ASO-ipsi		0	0	0	0	0	0		0	0		0	0	0		0	0	0		0		ASO-contra	0	0	0	0	0	0		0	0		0	0	0		0	0	0		0
	PVH-ipsi		0	0	0	0	0	0		0	0		0	0	0		0	0	0		0		PVH-contra	0	0	0	0	0	0		0	0		0	0	0		0	0	0		0
	PVa-ipsi		0	0	0	0	0	0		0	0		0	0	0		0	0	0		0		PVa-contra	0	0	0	0	0	0		0	0		0	0	0		0	0	0		0
	PVi-ipsi		0	0	0	0	0	0		0	0		0	0	0		0	0	0		0		PVi-contra	0	0	0	0	0	0		0	0		0	0	0		0	0	0		0
	ARH-ipsi		0	0	0	0	0	0		0	0		0	0	0		0	0	0		0		ARH-contra	0	0	0	0	0	0		0	0		0	0	0		0	0	0		0
	ADP-ipsi		0	0	0	0	0	0		0	0		0	0	0		0	0	0		0		ADP-contra	0	0	0	0	0	0		0	0		0	0	0		0	0	0		0
	AVP-ipsi		0	0	0	0	0	0		0	0		0	0	0		0	0	0		0		AVP-contra	0	0	0	0	0	0		0	0		0	0	0		0	0	0		0
	AVPV-ipsi		0	0	0	0	0	0		0	0		0	0	0		0	0	0		0		AVPV-contra	0	0	0	0	0	0		0	0		0	0	0		0	0	0		0
	DMH-ipsi		0	0	0	0	0	0		0	0		0	0	0		0	0	0		0		DMH-contra	0	0	0	0	0	0		0	0		0	0	0		0	0	0		0
	MEPO-ipsi		0	0	0	0	0	0		0	0		0	0	0		0	0	0		0		MEPO-contra	0	0	0	0	0	0		0	0		0	0	0		0	0	0		0
	MPO-ipsi		0	0	0	0	0	0		0	0		0	0	0		0	0	0		0		MPO-contra	0	0	0	0	0	0		0	0		0	0	0		0	0	0		0
	OV-ipsi		0	0	0	0	0	0		0	0		0	0	0		0	0	0		0		OV-contra	0	0	0	0	0	0		0	0		0	0	0		0	0	0		0
	PD-ipsi		0	0	0	0	0	0		0	0		0	0	0		0	0	0		0		PD-contra	0	0	0	0	0	0		0	0		0	0	0		0	0	0		0
	PS-ipsi		0	0	0	0	0	0		0	0		0	0	0		0	0	0		0		PS-contra	0	0	0	0	0	0		0	0		0	0	0		0	0	0		0
	PVp-ipsi		0	0	0	0	0	0		0	0		0	0	0		0	0	0		0		PVp-contra	0	0	0	0	0	0		0	0		0	0	0		0	0	0		0
	PVpo-ipsi		0	0	0	0	0	0		0	0		0	0	0		0	0	0		0		PVpo-contra	0	0	0	0	0	0		0	0		0	0	0		0	0	0		0
	SBPV-ipsi		0	0	0	0	0	0		0	0		0	0	0		0	0	0		0		SBPV-contra	0	0	0	0	0	0		0	0		0	0	0		0	0	0		0
	SCH-ipsi		0	0	0	0	0	0		0	0		0	0	0		0	0	0		0		SCH-contra	0	0	0	0	0	0		0	0		0	0	0		0	0	0		0
	SFO-ipsi		0	0	0	0	0	0		0	0		0	0	0		0	0	0		0		SFO-contra	0	0	0	0	0	0		0	0		0	0	0		0	0	0		0
	VMPO-ipsi		0	0	0	0	0	0		0	0		0	0	0		0	0	0		0		VMPO-contra	0	0	0	0	0	0		0	0		0	0	0		0	0	0		0
	VLPO-ipsi		0	0	0	0	0	0		0	0		0	0	0		0	0	0		0		VLPO-contra	0	0	0	0	0	0		0	0		0	0	0		0	0	0		0
	AHN-ipsi		0	0	0	0	0	0		0	0		0	0	0		0	0	0		0		AHN-contra	0	0	0	0	0	0		0	0		0	0	0		0	0	0		0
	LM-ipsi		0	0	0	0	0	0		0	0		0	0	0		0	0	0		0		LM-contra	0	0	0	0	0	0		0	0		0	0	0		0	0	0		0
	MM-ipsi		0	0	0	0	0	0		0	0		0	0	0		0	0	0		0		MM-contra	0	0	0	0	0	0		0	0		1.97278e-05	0	0		0	0	0		0
	SUM-ipsi		0	0	0	0	0	0		0	0		0	0	0		0	0	0		0		SUM-contra	0	0	0	0	0	0		0	0		0	0	0		0	0	0		0
	TMd-ipsi		0	0	0	0	0	0		0	0		0	0	0		0	0	0		0		TMd-contra	0	0	0	0	0	0		0	0		0	0	0		0	0	0		0
	TMv-ipsi		0	0	0	0	0	0		0	0		0	0	0		0	0	0		0		TMv-contra	0	0	0	0	0	0		0	0		2.63037e-05	0	0		0	0	0		0
	MPN-ipsi		0	0	0	0	0	0		0	0		0	0	0		0	0	0		0		MPN-contra	0	0	0	0	0	0		0	0		0	0	0		0	0	0		0
	PMd-ipsi		0	0	0	0	0	0		0	0		6.57592e-06	0	0		0	0	0		0		PMd-contra	0	0	0	0	0	0		0	0		0	0	0		0	0	0		0
	PMv-ipsi		0	0	0	0	0	0		0	0		0	0	0		0	0	0		0		PMv-contra	0	0	0	0	0	0		0	0		0	0	0		0	0	0		0
	PVHd-ipsi		0	0	0	4.36449e-06	0	0		0	0		0	0	0		0	0	0		0		PVHd-contra	0	0	0	0	0	0		0	0		0	0	0		0	0	0		0
	VMH-ipsi		0	0	0	0	0	0		0	0		0	0	0		0	0	0		0		VMH-contra	0	0	0	0	0	0		0	0		1.31518e-05	0	0		0	0	0		0
	PH-ipsi		0.000398082	0.000116199	0.000358931	0.000409437	0	0.000747895		0	0		0	0	0		0	0	0		0		PH-contra	0.000109122	2.19021e-05	6.47205e-05	2.05643e-05	0	0.000431001		0	0		0	0	0		0	0	0		0
	LHA-ipsi		0.000456595	0.000272461	0.000294889	0.000246771	2.06946e-06	0.000416478		0	0		0	0	0		0	0	0		0		LHA-contra	1.34306e-07	0	0	0	0	0		0	0		0	0	0		0	0	0		0
	LPO-ipsi		0	0	0	0	0	0		0	0		6.57592e-06	0	0		0	0	0		0		LPO-contra	0	0	0	0	0	0		0	0		0	0	0		0	0	0		0
	PST-ipsi		0	0	0	0	0	0		0	0		0	0	0		0	0	0		0		PST-contra	0	0	0	0	0	0		0	0		0	0	0		0	0	0		0
	PSTN-ipsi		1.25352e-06	0	0	0	0	0		0	0		0	0	0		0	0	0		0		PSTN-contra	0	0	0	0	0	0		0	0		0	0	0		0	0	0		0
	PeF-ipsi		0	0	0	0	0	0		0	0		0	0	0		0	0	0		0		PeF-contra	0	0	0	0	0	0		0	0		0	0	0		0	0	0		0
	RCH-ipsi		0	0	0	0	0	0		0	0		6.57592e-06	0	0		0	0	0		0		RCH-contra	0	0	0	0	0	0		0	0		0	0	0		0	0	0		0
	STN-ipsi		0.0031791	0.0018172	0.00210347	0.000593258	1.24168e-05	0.00746263		0.00118437	0		0	0	0		0	0	0		0.00588408		STN-contra	0	0	0	0	0	0		0	0		0	0	0		0	0	0		0
	TU-ipsi		0	0	0	0	0	0		0	0		0	0	0		0	0	0		0		TU-contra	0	0	0	0	0	0		0	0		6.57592e-06	0	0		0	0	0		0
	ZI-ipsi		0.0210256	0.010514	0.0141259	0.0103649	0.000353188	0.0519943		0	0.00584007		0	0	0		0	0	0		0.0189902		ZI-contra	2.01906e-05	3.92077e-05	3.62328e-05	2.05643e-05	0	0		0	0		6.57592e-06	0	0		0	0	0		0
	ME-ipsi		0	0	0	0	0	0		0	0		0	0	0		0	0	0		0		ME-contra	0	0	0	0	0	0		0	0		0	0	0		0	0	0		0
MIDBRAIN	SCs-ipsi		0.000643817	0	0	0	0	0		0	0		2.63037e-05	0	0		0	0	0		0		SCs-contra	0	0	0	0	0	0		0	0		0	0	0		0	0	0		0
	IC-ipsi		0.000647507	0.00051683	0	2.49288e-05	0	0		0	0		3.28796e-05	0	0		0	0	0		0		IC-contra	2.68611e-07	4.92948e-06	0	0	0	0		0	0		2.63037e-05	0	0		0	0	0		0
	NB-ipsi		2.02354e-05	0	0	6.16929e-05	0	0		0	0		0	0	0		0	0	0		0		NB-contra	0	0	0	0	0	0		0	0		0	0	0		0	0	0		0
	SAG-ipsi		1.45498e-05	3.16418e-05	0	0	0	0		0	0		0	0	0		0	0	0		0		SAG-contra	0	0	0	0	0	0		0	0		0	0	0		0	0	0		0
	PBG-ipsi		8.95371e-08	0	0	0	0	0		0	0		0	0	0		0	0	0		0		PBG-contra	0	0	0	0	0	0		0	0		0	0	0		0	0	0		0
	MEV-ipsi		0	0	0	0	0	0		0	0		0	0	0		0	0	0		0		MEV-contra	0	0	0	0	0	0		0	0		0	0	0		0	0	0		0
	SCO-ipsi		0	0	0	0	0	0		0	0		0	0	0		0	0	0		0		SCO-contra	0	0	0	0	0	0		0	0		0	0	0		0	0	0		0
	SNr-ipsi		0.000757984	0	0.004368	0.00864234	0.00057669	0.0162513		0.000789578	0		0	0	0		0	0	0		9.29606e-05		SNr-contra	2.89653e-05	0	0	0	0	0		0	0		0	0	0		0	0	0		0
	VTA-ipsi		0.0063429	0.000620991	0	0.00161903	8.27785e-06	0.00275124		0	0		0	0	0		0	0	0		0		VTA-contra	0.000492764	0	0	4.11286e-05	0	0		0	0		0	0	0		0	0	0		0
	PN-ipsi		0	0	0	0	0	0		0	0		0	0	0		0	0	0		0		PN-contra	0	0	0	0	0	0		0	0		0	0	0		0	0	0		0
	RR-ipsi		0.000172536	0.000166676	0	0	4.13892e-06	0		0	0		0	0	0		0	0	0		0.000812046		RR-contra	1.92505e-06	5.42026e-06	0	0	0	0		0	0		0	0	0		0	0	0		0
	MRN-ipsi		0.0372756	0.0272048	0.0344619	0.00437229	0.000103473	0.0977309		0.000394789	0		0	0	0		0.018368	0	0		0.0427436		MRN-contra	0.00118171	0.00108706	0.00116758	1.74579e-05	0	0.000806174		0	0		0	0	0		0	0	0		0.00156337
	SCm-ipsi		0.0269467	0.00840997	0.025611	0.0214563	1.58659e-05	0.070623		0	0		0	0	0		0.00865295	0	0		0.0368532		SCm-contra	0.000250055	0.000173488	0.000161944	0.000123386	0	0		0	0		1.31518e-05	0	0		0	0	0		0.000362845
	PAG-ipsi		0.00497501	0.00452041	0.00254998	0.00200858	2.06946e-06	0		0	0		0	0	0		0	0	0		0.00911502		PAG-contra	0.00104038	0.000746744	0.000470093	0.000572104	1.37964e-06	0		0	0		1.31518e-05	0	0		0	0	0		0.00120378
	APN-ipsi		0.0115123	0.00575897	0.00975817	0.0105766	1.24168e-05	0.0256231		0	0		0	0	0		0	0	0		0.0234215		APN-contra	0.000115928	4.94238e-05	6.8391e-05	4.11286e-05	0	0		0	0		0	0	0		0	0	0		0
	MPT-ipsi		1.68017e-05	0	0	0	0	0		0	0		0	0	0		0	0	0		0		MPT-contra	0	0	0	0	0	0		0	0		0	0	0		0	0	0		0
	NOT-ipsi		0	0	0	0.000609458	0	0		0	0		6.57592e-06	0	0		0	0	0		0.00750867		NOT-contra	0	0	0	0.000246771	0	0		0	0		0	0	0		0	0	0		0
	NPC-ipsi		0.00332184	0.000369636	0.000254344	0.000309722	6.89821e-07	0.000565102		0.000394789	0		0	0	0		0	0	0		0.00224258		NPC-contra	1.65389e-05	0	0	0	0	0		0	0		0	0	0		0	0	0		0
	OP-ipsi		0	0	0	0	0	0		0	0		0	0	0		0	0	0		0		OP-contra	0	0	0	0	0	0		0	0		0	0	0		0	0	0		0
	PPT-ipsi		0	9.32958e-06	0	4.11286e-05	0	4.43673e-05		0	0		0	0	0		0	0	0		0		PPT-contra	0	0	0	0	0	0		0	0		0	0	0		0	0	0		0
	CUN-ipsi		5.69456e-05	0.000125629	0	0	0	0		0	0		0	0	0		0	0	0		0		CUN-contra	2.10412e-06	0	0	0	0	0		0	0		0	0	0		0	0	0		0
	RN-ipsi		0.00346581	0.00378637	0.00335747	0.000205643	6.89821e-06	0.00665098		0	0		0	0	0		0	0	0		0.0106904		RN-contra	0.000133462	0.000163943	0.000187423	0	0	0		0	0		0	0	0		0	0	0		0
	III-ipsi		0	0	0	0	0	0		0	0		0	0	0		0	0	0		0		III-contra	0	0	0	0	0	0		0	0		0	0	0		0	0	0		0
	MA3-ipsi		0	0.000185909	0.000210583	0	0	0.00104801		0	0		0	0	0		0	0	0		0		MA3-contra	0	6.08633e-05	8.95845e-05	0	0	0.000141934		0	0		0	0	0		0	0	0		0
	EW-ipsi		0.000245914	7.98659e-05	0.000124946	0	0	0.000345558		0	0		0	0	0		0	0	0		0.00195058		EW-contra	5.13048e-05	5.58877e-05	0	0	0	0.000151542		0	0		6.57592e-06	0	0		0	0	0		4.64803e-05
	IV-ipsi		0	0	0	0	0	0		0	0		0	0	0		0	0	0		0		IV-contra	0	0	0	0	0	0		0	0		0	0	0		0	0	0		0
	Pa4-ipsi		0	0	0	0	0	0		0	0		0	0	0		0	0	0		0		Pa4-contra	0	0	0	0	0	0		0	0		0	0	0		0	0	0		0
	VTN-ipsi		3.0756e-05	1.80247e-05	0	0	0	0		0	0		0	0	0		0	0	0		0		VTN-contra	4.61116e-06	1.31671e-05	0	0	0	0		0	0		0	0	0		0	0	0		0
	AT-ipsi		1.60719e-05	2.62751e-05	1.78603e-05	0	0	0		0	0		0	0	0		0	0	0		0		AT-contra	2.86071e-05	2.2484e-05	0	0	0	0		0	0		0	0	0		0	0	0		0
	LT-ipsi		0	0	0	0	0	0		0	0		0	0	0		0	0	0		0		LT-contra	0	0	0	0	0	0		0	0		0	0	0		0	0	0		0
	DT-ipsi		0	0	0	0	0	0		0	0		0	0	0		0	0	0		0		DT-contra	0	0	0	0	0	0		0	0		0	0	0		0	0	0		0
	MT-ipsi		0	0	0	0	0	0		0	0		0	0	0		0	0	0		0		MT-contra	0	0	0	0	0	0		0	0		0	0	0		0	0	0		0
	SNc-ipsi		0.000513435	0	0	4.11286e-05	0	0.00345484		0	0		0	0	0		0	0	0		0		SNc-contra	1.8176e-05	0	0	0	0	0		0	0		0	0	0		0	0	0		0
	PPN-ipsi		0.000610378	0.00178797	0	0	0	0		0	0		0	0	0		0	0	0		0.00119116		PPN-contra	0.000247196	0.000119272	0	0	0	0		0	0		0	0	0		0	0	0		0
	IF-ipsi		0	0	0	0	0	0		0	0		0	0	0		0	0	0		0		IF-contra	0	0	0	0	0	0		0	0		0	0	0		0	0	0		0
	IPN-ipsi		1.19532e-05	0	0	0	0	0		0	0		0	0	0		0	0	0		0		IPN-contra	4.92454e-07	0	0	2.05643e-05	0	0		0	0		0	0	0		0	0	0		0
	RL-ipsi		3.64416e-05	0	0	0	0	0		0	0		0	0	0		0	0	0		0		RL-contra	1.91162e-05	0	0	0	0	0		0	0		0	0	0		0	0	0		0
	CLI-ipsi		5.86468e-06	0	0	0	0	0		0	0		0	0	0		0	0	0		0		CLI-contra	1.02072e-05	0	0	0	0	0		0	0		0	0	0		0	0	0		0
	DR-ipsi		2.8249e-05	0	0	0	0	0		0	0		0	0	0		0	0	0		excl.		DR-contra	4.34255e-05	0	0	0	0	0		0	0		0	0	0		0	0	0		excl.
PONS	NLL-ipsi		0.000110981	1.2621e-05	0	0	0	0		0	0		0	0	0		0	0	0		0		NLL-contra	2.57419e-05	0	0	0	0	0		0	0		0	0	0		0	0	0		0
	PSV-ipsi		0.000288843	0.000186021	0	2.05643e-05	0	0		0	0		0	0	0		0	0	0		0		PSV-contra	0.00163005	0.000651477	0.000331736	0	3.4491e-06	0		0	0		0	0	0		0	0	0		0
	PB-ipsi		0.000328818	0.000808418	0.00063656	7.04218e-05	0	0.000429476		0	0		0	0	0		0	0	0		0.000333		PB-contra	0.000126272	0.000502892	0.000112534	2.18224e-05	0	0		0	0		0	0	0		0	0	0		0.00113777
	SOC-ipsi		2.48018e-05	0	0	0	0	0		0	0		0	0	0		0	0	0		0		SOC-contra	0.000103326	0.000141724	0	0	0	0		0	0		0	0	0		0	0	0		0
	B-ipsi		9.86247e-06	0	0	1.30935e-05	0	0		0	0		0	0	0		0	0	0		0		B-contra	0	0	0	0	0	0		0	0		0	0	0		0	0	0		0
	DTN-ipsi		0	0	0	0	0	0		0	0		0	0	0		0	0	0		0		DTN-contra	0	0	0	0	0	0		0	0		0	0	0		0	0	0		0
	PDTg-ipsi		0	0	0	0	0	0		0	0		0	0	0		0	0	0		0		PDTg-contra	0	0	0	0	0	0		0	0		0	0	0		0	0	0		0
	PCG-ipsi		0.000152915	0.000171916	3.90183e-05	0.00012775	0	5.40859e-05		0	0		0	0	0		0	0	0		0		PCG-contra	3.81022e-05	0.000102038	6.2261e-05	5.85865e-05	0	0		0	0		0	0	0		0	0	0		0
	PG-ipsi		0.00746039	0.0115916	0.00745951	0.00595121	0.000381471	0.0235861		0.0035531	0		0	0	0		0.00233441	0	0		0.0334926		PG-contra	0.000206409	0.000707252	0.000700939	0	0	0.00168984		0	0		0	0	0		0	0	0		0.00185161
	PRNc-ipsi		0.00560344	0.00268102	0.00213261	0	2.06946e-06	0		0	0		0	0	0		0	0	0		0.00403433		PRNc-contra	0.00563031	0.00265063	0.00218893	0	6.89821e-07	0		0	0		0	0	0		0	0	0		0.00464468
	SG-ipsi		0	1.77491e-05	0	0	0	0		0	0		0	0	0		0	0	0		0		SG-contra	0	1.3016e-05	0	0	0	0		0	0		0	0	0		0	0	0		0
	SUT-ipsi		2.12203e-05	0.0002224	0	0	0	0.000111777		0	0		0	0	0		0	0	0		0		SUT-contra	8.609e-05	0.000111447	0	0	0	0		0	0		0	0	0		0	0	0		0
	TRN-ipsi		0.00388423	0.00394288	0.00419483	0.000325332	0.000182802	0.0206013		0	0		0	0	0		0	0	0		0.0114554		TRN-contra	0.000595802	0.000321804	9.87563e-05	0	0	0.000379713		0	0		0	0	0		0	0	0		0.000562645
	V-ipsi		0.000259479	2.78208e-05	0	0	0	1.80534e-07		0	0		0	0	0		0	0	0		0		V-contra	0.000347717	0	0	0	0	5.66796e-07		0	0		0	0	0		0	0	0		0
	P5-ipsi		0	0	0	0	0	0		0	0		0	0	0		0	0	0		0		P5-contra	0	0	3.24264e-05	0	0	0		0	0		0	0	0		0	0	0		0
	Acs5-ipsi		0	0	0	0	0	0		0	0		0	0	0		0	0	0		0		Acs5-contra	0	0	0	0	0	0		0	0		0	0	0		0	0	0		0
	PC5-ipsi		0	2.81883e-05	0	0	0	0		0	0		0	0	0		0	0	0		0		PC5-contra	0	4.90732e-05	2.03432e-05	0	0	1.64772e-05		0	0		0	0	0		0	0	0		0
	I5-ipsi		0	2.70671e-05	0	0	0	0		0	0		0	0	0		0	0	0		0		I5-contra	0	5.20072e-05	0	0	0	0		0	0		0	0	0		0	0	0		0
	CS-ipsi		0.000567721	0.000731343	0.000812142	2.05643e-05	0	0.000706005		0	0		0	0	0		0	0	0		0		CS-contra	0.00020401	0.000290099	0	0	0	0		0	0		0	0	0		0	0	0		0
	LC-ipsi		1.63363e-05	6.52806e-06	3.92183e-06	4.36449e-06	0	0		0	0		0	0	0		0	0	0		excl.		LC-contra	4.02917e-07	8.24234e-08	0	0	0	0		0	0		0	0	0		0	0	0		excl.
	LDT-ipsi		1.98858e-05	0.000212494	0.000165081	4.11286e-05	0	0		0	0		0	0	0		0	0	0		0		LDT-contra	6.03579e-06	4.68868e-05	3.2132e-05	6.16929e-05	0	0		0	0		0	0	0		0	0	0		0
	NI-ipsi		6.83997e-05	5.76304e-05	3.41677e-05	0	0	0		0	0		0	0	0		0	0	0		0		NI-contra	2.68193e-05	4.03425e-05	2.65402e-05	0	0	0		0	0		0	0	0		0	0	0		0
	PRNr-ipsi		0.0033013	0.00599445	0.0045901	0.00011155	1.37964e-06	0.0085235		0	0		0	0	0		0	0	0		0.00413493		PRNr-contra	0.000776413	0.000359445	0	0	0	0		0	0		0	0	0		0	0	0		0.00112791
	RPO-ipsi		1.70121e-05	0	3.74413e-05	0	0	0		0	0		0	0	0		0	0	0		0		RPO-contra	2.51599e-05	0	0	0	0	0		0	0		0	0	0		0	0	0		0
	SLC-ipsi		6.95614e-06	6.79547e-05	0	0	0	0		0	0		0	0	0		0	0	0		0		SLC-contra	2.58982e-06	2.09033e-05	0	0	0	2.33227e-05		0	0		0	0	0		0	0	0		0
	SLD-ipsi		0.000143903	9.25882e-05	1.98794e-05	6.16929e-05	0	0		0	0		0	0	0		0	0	0		0.00108329		SLD-contra	7.88464e-05	4.92055e-05	4.55289e-06	0.000102821	0	0		0	0		0	0	0		0	0	0		0.000162681
MEDULLA	AP-ipsi		0	0	0	0	0	0		0	0		0	0	0		0	0	0		0		AP-contra	0	0	0	0	0	0		0	0		0	0	0		0	0	0		0
	DCO-ipsi		0	0	0	0	0	0		0	0		0	0	0		0	0	0		0		DCO-contra	0	0	0	0	0	0		0	0		0	0	0		0	0	0		0
	VCO-ipsi		3.08903e-06	0	0	0	0	0		0	0		0	0	0		0	0	0		0		VCO-contra	0	0	0	0	0	0		0	0		0	0	0		0	0	0		0
	CU-ipsi		2.99649e-07	3.34532e-05	0	0	0	6.90497e-06		0	0		0	0	0		0	0	0		4.64803e-05		CU-contra	7.21006e-05	0.000795782	1.20179e-05	0.000107854	0	0.000197038		0	0		0	0	0		0	0	0		0.00289732
	GR-ipsi		0	0	0	0	0	0		0	0		0	0	0		0	0	0		0		GR-contra	4.43837e-06	0	0	0	0	0		0	0		0	0	0		0	0	0		0
	ECU-ipsi		2.82526e-06	0	0	0	0	0		0	0		0	0	0		0	0	0		0.000444817		ECU-contra	4.63167e-05	6.71332e-05	0	0	0	0		0	0		0	0	0		0	0	0		0.00281947
	NTB-ipsi		0.000292607	0	0	0	6.20839e-06	0		0	0		0	0	0		0	0	0		0		NTB-contra	5.75724e-05	0	3.88098e-05	0	0	0		0	0		0	0	0		0	0	0		0
	NTS-ipsi		0	0	5.54473e-05	0	0	1.38645e-05		0	0		0	0	0		0	0	0		0		NTS-contra	6.22283e-05	0.000515001	0.000140629	0.000235682	0	0		0	0		0	0	0		0	0	0		0
	SPVC-ipsi		8.55829e-06	0	9.2882e-06	0	0	0		0	0		0	0	0		0	0	0		0		SPVC-contra	0.000136037	0.000864174	0.000742881	0	0	0.000359785		0	0		0	0	0		0	0	0		0.0027964
	SPVI-ipsi		0.000106617	0	5.58744e-05	0	0	0		0	0		0	0	0		0	0	0		0.00139793		SPVI-contra	0.00225157	0.0013893	0.000650156	0	0	0.000421623		0	0		0	0	0		0	0	0		0.00879926
	SPVO-ipsi		0.000169697	0.000244379	0.000113195	0	0	0		0	0		0	0	0		0	0	0		0.000574763		SPVO-contra	0.000983966	0.00149768	0.000666411	0	0	0.000237955		0	0		0	0	0		0	0	0		0.00213076
	Pa5-ipsi		0	0	0	0	0	0		0	0		0	0	0		0	0	0		0		Pa5-contra	0	0	0	0	0	0		0	0		0	0	0		0	0	0		0
	VI-ipsi		4.02917e-06	0	7.08166e-06	0	0	0		0	0		0	0	0		0	0	0		0		VI-contra	2.23843e-07	0	0	0	0	0		0	0		0	0	0		0	0	0		0
	VII-ipsi		0.000127211	0	0.000135378	0	0	3.3282e-06		0	0		0	0	0		0	0	0		0		VII-contra	0.000296986	0	0.000666255	4.54931e-05	0	0		0	0		0	0	0		0	0	0		0
	ACVII-ipsi		3.08903e-06	0	0	0	0	0		0	0		0	0	0		0	0	0		0		ACVII-contra	1.22666e-05	0	1.11763e-05	0	0	2.10459e-06		0	0		0	0	0		0	0	0		0
	AMB-ipsi		2.46675e-05	0	7.145e-06	0	0	0		0	0		0	0	0		0	0	0		0		AMB-contra	1.66987e-05	4.46414e-05	2.31382e-05	0	0	0		0	0		0	0	0		0	0	0		0
	DMX-ipsi		2.32797e-06	1.95535e-05	1.49769e-05	0	0	0		0	0		0	0	0		0	0	0		0		DMX-contra	3.62625e-06	3.76976e-05	5.97094e-06	4.36449e-05	0	0		0	0		0	0	0		0	0	0		0
	GRN-ipsi		0.00187706	0.00476492	0.0028743	0	0	0.00061637		0	0		0	0	0		0	0	0		0.00681893		GRN-contra	0.00306255	0.00630534	0.00352427	0.000123386	2.75928e-06	0.00130421		0	0		6.57592e-06	0	0		0	0	0		0.0101643
	ICB-ipsi		0	0	4.1009e-06	0	0	0		0	0		0	0	0		0	0	0		0		ICB-contra	0	0	0	0	0	0		0	0		0	0	0		0	0	0		0
	IO-ipsi		0.000424371	0.000947023	0.000486728	0	7.03617e-05	0		0.00118437	0		0	0	0		0	0	0		0.00243876		IO-contra	4.35031e-05	0	5.3564e-05	0	0.000272479	0		0	0		0	0	0		0	0	0		0
	IRN-ipsi		0.000805151	0.00158919	0.000691535	2.05643e-05	0	0		0	0		0	0	0		0	0	0		0.00343858		IRN-contra	0.00335253	0.00391621	0.00213339	0.000230572	6.20839e-06	0.00117778		0	0		6.57592e-06	0	0		0	0	0		0.0100085
	ISN-ipsi		1.05654e-05	0	0	0	0	0		0	0		0	0	0		0	0	0		0		ISN-contra	5.19315e-06	0	0	0	0	0		0	0		0	0	0		0	0	0		0
	LIN-ipsi		0	0	1.74168e-05	0	0	0		0	0		0	0	0		0	0	0		0		LIN-contra	0	0.000103768	9.32845e-05	0	0	0		0	0		0	0	0		0	0	0		0
	LRN-ipsi		0.000127253	0.000582097	5.03371e-05	0	0	0		0	0		0	0	0		0	0	0		0.000500429		LRN-contra	0.000364355	0	0.000119786	4.36449e-06	0	0		0	0		0	0	0		0	0	0		0.00177081
	MARN-ipsi		0.00135067	0.00309968	0.00169019	0	6.89821e-07	0.000854307		0	0		0	0	0		0	0	0		0.00489176		MARN-contra	0.000588218	0.00222108	0.00120237	0	1.37964e-06	0.000678928		0	0		0	0	0		0	0	0		0.00113578
	MDRN-ipsi		0	0.00195579	0.000398634	0	0	0		0	0		0	0	0		0	0	0		0		MDRN-contra	0	0.00723556	0.00422722	0	0	0.00290476		0	0		0	0	0		0	0	0		0
	MDRNd-ipsi		7.73672e-05	0.000743251	0.000154249	0	0	0		0	0		0	0	0		0	0	0		0.00203409		MDRNd-contra	0.00104672	0.00454348	0.00250078	0.000152679	6.89821e-07	0.00145981		0	0		0	0	0		0	0	0		0.00933319
	MDRNv-ipsi		0.000495576	0.00121253	0.000244385	0	0	0		0	0		0	0	0		0	0	0		0.00187439		MDRNv-contra	0.00248115	0	0.00172644	2.61869e-05	3.17318e-05	0.00144496		0	0		6.57592e-06	0	0		0	0	0		0.00686532
	PARN-ipsi		0.00029853	0.00114103	0.000423596	8.22571e-05	0	0		0	0		0	0	0		0	0	0		0.00284772		PARN-contra	0.00133934	0.00422248	0.00217203	0.00011155	2.75928e-06	0.00132274		0	0		0	0	0		0	0	0		0.00773858
	PAS-ipsi		0	0	0	0	0	0		0	0		0	0	0		0	0	0		4.64803e-05		PAS-contra	2.76105e-06	0	2.30796e-06	0	0	0		0	0		0	0	0		0	0	0		6.97204e-05
	PGRNd-ipsi		4.48616e-05	0	0.000261589	0	0	0		0	0		0	0	0		0	0	0		0.000283629		PGRNd-contra	5.47472e-05	0.000398482	0.000210649	0	0	0		0	0		0	0	0		0	0	0		0.000427818
	PGRNl-ipsi		0.00034961	0.000983208	0.000213382	0	0	0		0	0		0	0	0		0	0	0		9.29606e-05		PGRNl-contra	0.000332389	0.00165595	0.000518944	0	0	0		0	0		0	0	0		0	0	0		6.97204e-05
	NR-ipsi		1.89819e-05	2.27133e-05	1.79171e-05	0	0	0		0	0		0	0	0		0	0	0		0		NR-contra	1.47736e-06	4.74968e-05	3.2018e-05	0	0	0		0	0		0	0	0		0	0	0		0
	PRP-ipsi		1.65296e-05	0.00016353	4.08503e-05	0	0	6.38521e-05		0	0		0	0	0		0	0	0		0.000185921		PRP-contra	1.87915e-05	8.02446e-05	1.00628e-05	0	0	0		0	0		0	0	0		0	0	0		0.000260389
	PPY-ipsi		6.18702e-05	0	6.9208e-05	0	0	0		0	0		0	0	0		0	0	0		0		PPY-contra	5.81991e-07	0	7.55512e-05	0	0	0		0	0		0	0	0		0	0	0		0
	LAV-ipsi		1.84415e-05	0	0	0	0	0		0	0		0	0	0		0	0	0		0		LAV-contra	6.50759e-05	0	1.79488e-05	0	0	0		0	0		0	0	0		0	0	0		0
	MV-ipsi		0.000164728	0.000688186	0.000347304	0	0	4.65182e-05		0	0		6.57592e-06	0	0		0	0	0		0.000488043		MV-contra	0.000118989	0	0.000264783	6.16929e-05	0	0		0	0		0	0	0		0	0	0		0.000508163
	SPIV-ipsi		9.75999e-06	0.000138862	2.13141e-05	0	0	0		0	0		6.57592e-06	0	0		0	0	0		0.000265137		SPIV-contra	2.76806e-05	0.000323917	5.95666e-05	0	0	0		0	0		0	0	0		0	0	0		6.97204e-05
	SUV-ipsi		4.07785e-05	0	0	0	0	0		0	0		0	0	0		0	0	0		0		SUV-contra	2.2113e-05	9.44668e-06	0	2.05643e-05	0	0		0	0		0	0	0		0	0	0		0
	x-ipsi		1.09838e-05	3.39482e-05	0	0	0	0		0	0		0	0	0		0	0	0		0		x-contra	6.53857e-06	0.000111031	6.05535e-06	0	0	0		0	0		0	0	0		0	0	0		0.00130334
	XII-ipsi		7.28326e-05	2.72933e-05	8.5543e-06	0	0	0		0	0		0	0	0		0	0	0		0		XII-contra	0.000255937	5.47097e-05	1.4916e-05	4.36449e-06	0	0		0	0		0	0	0		0	0	0		0
	y-ipsi		0	1.12332e-06	0	0	0	0		0	0		0	0	0		0	0	0		0		y-contra	0	0	0	0	0	0		0	0		0	0	0		0	0	0		0
	RM-ipsi		0.000511026	0.000638096	0.000621935	2.05643e-05	0	0.000575553		0	0		0	0	0		0	0	0		0.00105982		RM-contra	0.000483205	0.000614726	0.000399327	8.22571e-05	4.82875e-06	0		0	0		0	0	0		0	0	0		0
	RPA-ipsi		7.89259e-05	0	0.000121568	0	9.03665e-05	0		0	0		0	0	0		0	0	0		0.000674098		RPA-contra	3.66939e-05	0	2.15712e-05	0	6.69126e-05	2.41619e-05		0	0		0	0	0		0	0	0		0
	RO-ipsi		3.82365e-05	0	0.000141386	0	0	0		0	0		0	0	0		0	0	0		0		RO-contra	2.07671e-05	0	7.82192e-05	0	2.06946e-06	4.14004e-05		0	0		0	0	0		0	0	0		0
CB	LING-ipsi		0	0	0	0	0	0		0	0		6.57592e-06	0	0		0	0	0		0		LING-contra	0	0	0	0	0	0		0	0		0	0	0		0	0	0		0
	CENT-ipsi		0	0	0	0	0	0		0	0		0	0	0		0	0	0		0		CENT-contra	0	0	0	0	0	0		0	0		0	0	0		0	0	0		0
	CUL-ipsi		0	0	0	0	0	0		0	0		0	0	0		0	0	0		0		CUL-contra	0	0	0	0	0	0		0	0		0	0	0		0	0	0		0
	DEC-ipsi		0	0	0	0	0	0		0	0		0	0	0		0	0	0		0		DEC-contra	0	0	0	2.05643e-05	0	0		0	0		0	0	0		0	0	0		0
	FOTU-ipsi		0	3.9901e-06	6.79826e-06	0	0	0		0	0		0	0	0		0	0	0		0		FOTU-contra	0	0	0	0	0	0		0	0		6.57592e-06	0	0		0	0	0		0
	PYR-ipsi		0	0	0	0	0	0		0	0		0	0	0		0	0	0		0		PYR-contra	0	0	0	0	0	0		0	0		0	0	0		0	0	0		0
	UVU-ipsi		0	0	0	0	0	0		0	0		0	0	0		0	0	0		0		UVU-contra	0	0	0	0	0	0		0	0		1.31518e-05	0	0		0	0	0		0
	NOD-ipsi		0	8.13002e-06	0	0	0	0		0	0		0	0	0		0	0	0		0		NOD-contra	0	0	0	0	0	0		0	0		0	0	0		0	0	0		0
	SIM-ipsi		0	0	0	0	0	0		0	0		0	0	0		0	0	0		0		SIM-contra	0	0	0	0	0	0		0.00236873	0		0	0	0		0	0	0		0
	AN-ipsi		0	0	0	0	0	0		0	0		0.00349362	0	0		0	0	0		0		AN-contra	0	0	0	0	0	0		0	0		0	0	0		0	0	0		0
	PRM-ipsi		0	1.3991e-05	5.72526e-05	0	0	0		0	0		0.00055631	0	0		0	0	0		0		PRM-contra	0	0	0	0	0	0		0	0		0.000178019	0	0		0	0	0		0
	COPY-ipsi		0	6.05711e-06	0	0	0	0		0	0		6.57592e-06	0	0		0	0	0		0		COPY-contra	0	3.52007e-05	0	0	0	0		0	0		1.31518e-05	0	0		0	0	0		0
	PFL-ipsi		0	0	0	0	0	0		0	0		1.11262e-05	0	0		0	0	0		0		PFL-contra	0	0	0.000112388	0	0	0		0	0		0	0	0		0	0	0		0
	FL-ipsi		0	0	0	0	0	0		0	0		0.000645319	0	0		0	0	0		0		FL-contra	0	0	0	0	0	0		0	0		0	0	0		0	0	0		0
	FN-ipsi		9.41754e-06	5.37602e-05	6.04543e-06	0	0	0		0	0		6.57592e-06	0	0		0	0	0		2.32401e-05		FN-contra	4.3021e-06	4.1105e-06	0	0	0	0		0	0		0	0	0		0	0	0		2.32401e-05
	IP-ipsi		1.8621e-05	4.22073e-05	1.12857e-05	0	0	4.16944e-05		0	0		6.57592e-06	0	0		0	0	0		0.000190669		IP-contra	1.63737e-05	3.51632e-05	1.48399e-06	0	0	0		0	0		0	0	0		0	0	0		0.000144188
	DN-ipsi		1.43403e-06	0	0	0	0	0		0	0		0	0	0		0	0	0		0		DN-contra	1.64807e-06	6.16058e-06	0	0	0	0		0	0		0	0	0		0	0	0		0
	VeCB-ipsi		0	3.31118e-05	0	0	0	0		0	0		0	0	0		0	0	0		0		VeCB-contra	0	1.29482e-05	0	0	0	0		0	0		0	0	0		0	0	0		0
