# Supplementary material for: Cellular anatomy of the mouse primary motor cortex
Source: Nature. 2021 Oct 6;598(7879):159–66. doi: 10.1038/s41586-021-03970-w (PMC8494646; doi:10.1038/s41586-021-03970-w)
Supplement: Supplementary file 10 — Source Data Fig. 3 [file 41586_2021_3970_MOESM10_ESM.xlsx]

## Sheet: Fig 3 Mouse Lines
Mouse Line	Generation Method	Type	Originating Lab (Donating Investigator)	Reference	Public Repository	Stock #	Layer	Projection Class
C57BL/6J	n/a	n/a	n/a	n/a	JAX	000664	L2-L6	IT PT CT
Sepw1-Cre_NP39	Transgenic	BAC	Nathaniel Heintz and Charles Gerfen	Gong et al. 2007 J Neurosci (PMID: 17855595)	MMRRC	036190	L2/3	IT
Cux2-IRES-Cre	Knock-in	IRES	Ulrich Mueller	NIH Neuroscience Blueprint Cre Driver Network 2009	MMRRC	032778	L2/3	IT
Nr5a1-Cre	Transgenic	BAC	Brad Lowell	Dhillon et al. 2006 Neuron (PMID: 16423694)	JAX	006364	L4	IT
Scnn1a-Tg3-Cre	Transgenic	BAC	Allen Institute for Brain Science	Madisen et al. 2010 Nat Neurosci (PMID: 20023653)	JAX	009613	L4/5	IT
Tlx3-Cre_PL56	Transgenic	BAC	Nathaniel Heintz and Charles Gerfen	Gong et al. 2007 J Neurosci (PMID: 17855595)	MMRRC	036547	L5	IT
Rbp4-Cre_KL100	Transgenic	BAC	Nathaniel Heintz and Charles Gerfen	Gong et al. 2007 J Neurosci (PMID: 17855595)	MMRRC	031125	L5	IT ET
A93-Tg1-Cre	Transgenic	BAC	Allen Institute for Brain Science	Madisen et al. 2010 Nat Neurosci (PMID: 20023653)	JAX	017346	L5	ET
Sim1-Cre_KJ18	Transgenic	BAC	Nathaniel Heintz and Charles Gerfen	Gong et al. 2007 J Neurosci (PMID: 17855595)	MMRRC	031742	L5	ET
Ntsr1-Cre_GN220	Transgenic	BAC	Nathaniel Heintz and Charles Gerfen	Gong et al. 2007 J Neurosci (PMID: 17855595)	MMRRC	030648	L6	CT
Pvalb-IRES-Cre	Knock-in	IRES	Silvia Arber	Hippenmeyer et al. 2005 PLoS Biol (PMID:15836427)	JAX	017320	inh	local
Sst-IRES-Cre	Knock-in	IRES	Z. Josh Huang	Taniguchi et al. 2011 Neuron (PMID: 21943598)	JAX	013044	inh	IT
Vip-IRES-Cre	Knock-in	IRES	Z. Josh Huang	Taniguchi et al. 2011 Neuron (PMID: 21943598)	JAX	010908	inh	local
PlexinD1-2A-CreER	Knock-in	2A	Z. Josh Huang	Matho et al. 2021 bioRxiv (https://doi.org/10.1101/2020.04.22.054064)	JAX	036294	L2/3, L5	IT
Fezf2-2A-CreER	Knock-in	2A	Z. Josh Huang	Matho et al. 2021 bioRxiv (https://doi.org/10.1101/2020.04.22.054064)	JAX	036296	L5,L6	ET
Foxp2-IRES-Cre	Knock-in	IRES	Richard Palmiter	Rousso et al. 2016 Cell Reports (PMID: 27210758)	JAX	030541	L6	ET CT
Tle4-2A-CreER;LSL-Flp	Knock-in	2A	Z. Josh Huang	Matho et al. 2021 bioRxiv (https://doi.org/10.1101/2020.04.22.054064)	JAX	036298	L6	CT

## Sheet: Fig 3 metadata
Lab	image id	Tracer	Mouse Line (_target for TRIO)	primary-injection-structure	centroid-x	centroid-y	centroid-z	sex	Injected Hemisphere	BIL link for access to high resolution images	25 um - CCF registered nrrd file (http://download.alleninstitute.org/publications/cellular_anatomy_of_the_mouse_primary_motor_cortex/Viral_Tracer_Data_in_MOp_25_um_nrrd/Retrograde%20Monosynaptic%20Rabies/)
Allen	657424915	RV.CVS-N2C.h2bEGFP	Cux2-IRES-Cre	MOp	446.18	161.878	719.719	F	Right	ftp://download.brainimagelibrary.org:8811/74/02/7402741313727c9b/tissuecyte_data/0500368963/	http://download.alleninstitute.org/publications/cellular_anatomy_of_the_mouse_primary_motor_cortex/Viral_Tracer_Data_in_MOp_25_um_nrrd/Retrograde%20Monosynaptic%20Rabies/657424915-Rabies-Cux2-IRES-Cre.nrrd
Allen	657506101	RV.CVS-N2C.h2bEGFP	Cux2-IRES-Cre	MOp	443.879	173.665	724.682	F	Right	ftp://download.brainimagelibrary.org:8811/74/02/7402741313727c9b/tissuecyte_data/0500368669/	http://download.alleninstitute.org/publications/cellular_anatomy_of_the_mouse_primary_motor_cortex/Viral_Tracer_Data_in_MOp_25_um_nrrd/Retrograde%20Monosynaptic%20Rabies/657506101-Rabies-Cux2-IRES-Cre.nrrd
Allen	658329576	RV.CVS-N2C.h2bEGFP	A930038C07Rik-Tg1-Cre	MOp	440.417	183.439	717.008	F	Right	ftp://download.brainimagelibrary.org:8811/74/02/7402741313727c9b/tissuecyte_data/0500368666/	http://download.alleninstitute.org/publications/cellular_anatomy_of_the_mouse_primary_motor_cortex/Viral_Tracer_Data_in_MOp_25_um_nrrd/Retrograde%20Monosynaptic%20Rabies/658329576-Rabies-A930038C07Rik-Tg1-Cre.nrrd
Allen	658807523	RV.CVS-N2C.h2bEGFP	A930038C07Rik-Tg1-Cre	MOp	432.391	188.626	717.711	F	Right	ftp://download.brainimagelibrary.org:8811/74/02/7402741313727c9b/tissuecyte_data/0500368612/	http://download.alleninstitute.org/publications/cellular_anatomy_of_the_mouse_primary_motor_cortex/Viral_Tracer_Data_in_MOp_25_um_nrrd/Retrograde%20Monosynaptic%20Rabies/658807523-Rabies-A930038C07Rik-Tg1-Cre.nrrd
Allen	658981237	RV.CVS-N2C.h2bEGFP	Sepw1-Cre_NP39	MOp	446.259	140.503	711.171	M	Right	ftp://download.brainimagelibrary.org:8811/74/02/7402741313727c9b/tissuecyte_data/0500368560/	http://download.alleninstitute.org/publications/cellular_anatomy_of_the_mouse_primary_motor_cortex/Viral_Tracer_Data_in_MOp_25_um_nrrd/Retrograde%20Monosynaptic%20Rabies/658981237-Rabies-Sepw1-Cre_NP39.nrrd
Allen	660027849	RV.CVS-N2C.h2bEGFP	Ntsr1-Cre_GN220	MOp	504.036	205.543	713.29	M	Right	ftp://download.brainimagelibrary.org:8811/74/02/7402741313727c9b/tissuecyte_data/0500373185/	http://download.alleninstitute.org/publications/cellular_anatomy_of_the_mouse_primary_motor_cortex/Viral_Tracer_Data_in_MOp_25_um_nrrd/Retrograde%20Monosynaptic%20Rabies/660027849-Rabies-Ntsr1-Cre_GN220.nrrd
Allen	660759241	RV.CVS-N2C.h2bEGFP	Tlx3-Cre_PL56	MOp	449.94	165.725	717.821	M	Right	ftp://download.brainimagelibrary.org:8811/74/02/7402741313727c9b/tissuecyte_data/0500370607/	http://download.alleninstitute.org/publications/cellular_anatomy_of_the_mouse_primary_motor_cortex/Viral_Tracer_Data_in_MOp_25_um_nrrd/Retrograde%20Monosynaptic%20Rabies/660759241-Rabies-Tlx3-Cre_PL56.nrrd
Allen	667485032	RV.CVS-N2C.h2bEGFP	Rbp4-Cre_KL100	MOp	473.694	195.478	772.06	F	Right	ftp://download.brainimagelibrary.org:8811/74/02/7402741313727c9b/tissuecyte_data/0500370824/	http://download.alleninstitute.org/publications/cellular_anatomy_of_the_mouse_primary_motor_cortex/Viral_Tracer_Data_in_MOp_25_um_nrrd/Retrograde%20Monosynaptic%20Rabies/667485032-Rabies-Rbp4-Cre_KL100.nrrd
Allen	681577169	RV.CVS-N2C.h2bEGFP	Vip-IRES-Cre	MOp	486.469	167.826	710.542	M	Right	ftp://download.brainimagelibrary.org:8811/74/02/7402741313727c9b/tissuecyte_data/0500368865/	http://download.alleninstitute.org/publications/cellular_anatomy_of_the_mouse_primary_motor_cortex/Viral_Tracer_Data_in_MOp_25_um_nrrd/Retrograde%20Monosynaptic%20Rabies/681577169-Rabies-Vip-IRES-Cre.nrrd
Allen	692649578	RV.CVS-N2C.h2bEGFP	Tlx3-Cre_PL56	MOp	469.617	173.97	716.584	M	Right	ftp://download.brainimagelibrary.org:8811/74/02/7402741313727c9b/tissuecyte_data/0500368865/	http://download.alleninstitute.org/publications/cellular_anatomy_of_the_mouse_primary_motor_cortex/Viral_Tracer_Data_in_MOp_25_um_nrrd/Retrograde%20Monosynaptic%20Rabies/692649578-Rabies-Tlx3-Cre_PL56.nrrd
Allen	706775092	RV.CVS-N2C.h2bEGFP	Ntsr1-Cre_GN220	MOp	510.621	221.018	722.672	M	Right	ftp://download.brainimagelibrary.org:8811/74/02/7402741313727c9b/tissuecyte_data/0500373180/	http://download.alleninstitute.org/publications/cellular_anatomy_of_the_mouse_primary_motor_cortex/Viral_Tracer_Data_in_MOp_25_um_nrrd/Retrograde%20Monosynaptic%20Rabies/706775092-Rabies-Ntsr1-Cre_GN220.nrrd
Allen	713926018	RV.CVS-N2C.h2bEGFP	Sst-IRES-Cre	MOp	494.953	171.503	735.773	M	Right	ftp://download.brainimagelibrary.org:8811/74/02/7402741313727c9b/tissuecyte_data/0500373450/	http://download.alleninstitute.org/publications/cellular_anatomy_of_the_mouse_primary_motor_cortex/Viral_Tracer_Data_in_MOp_25_um_nrrd/Retrograde%20Monosynaptic%20Rabies/713926018-Rabies-Sst-IRES-Cre.nrrd
Allen	716515245	RV.CVS-N2C.h2bEGFP	Sim1-Cre_KJ18	MOp	467.437	172.664	725.533	M	Right	ftp://download.brainimagelibrary.org:8811/74/02/7402741313727c9b/tissuecyte_data/0500372386/	http://download.alleninstitute.org/publications/cellular_anatomy_of_the_mouse_primary_motor_cortex/Viral_Tracer_Data_in_MOp_25_um_nrrd/Retrograde%20Monosynaptic%20Rabies/716515245-Rabies-Sim1-Cre_KJ18.nrrd
Allen	716774573	RV.CVS-N2C.h2bEGFP	Sim1-Cre_KJ18	MOp	478.351	185.489	723.216	M	Right	ftp://download.brainimagelibrary.org:8811/74/02/7402741313727c9b/tissuecyte_data/0500372376/	http://download.alleninstitute.org/publications/cellular_anatomy_of_the_mouse_primary_motor_cortex/Viral_Tracer_Data_in_MOp_25_um_nrrd/Retrograde%20Monosynaptic%20Rabies/716774573-Rabies-Sim1-Cre_KJ18.nrrd
Allen	722319491	RV.CVS-N2C.h2bEGFP	Rbp4-Cre_KL100	MOp	442.741	204.544	720.127	F	Right	ftp://download.brainimagelibrary.org:8811/74/02/7402741313727c9b/tissuecyte_data/0500370737/	http://download.alleninstitute.org/publications/cellular_anatomy_of_the_mouse_primary_motor_cortex/Viral_Tracer_Data_in_MOp_25_um_nrrd/Retrograde%20Monosynaptic%20Rabies/722319491-Rabies-Rbp4-Cre_KL100.nrrd
Allen	722879042	RV.CVS-N2C.h2bEGFP	Nr5a1-Cre	MOp	469.46	139.298	706.957	F	Right	ftp://download.brainimagelibrary.org:8811/ff/a2/ffa289283e3c635c/0500370725/	http://download.alleninstitute.org/publications/cellular_anatomy_of_the_mouse_primary_motor_cortex/Viral_Tracer_Data_in_MOp_25_um_nrrd/Retrograde%20Monosynaptic%20Rabies/722879042-Rabies-Nr5a1-Cre.nrrd
Allen	728652601	RV.CVS-N2C.h2bEGFP	Scnn1a-Tg3-Cre	MOp	459.164	161.738	714.29	F	Right	ftp://download.brainimagelibrary.org:8811/ff/a2/ffa289283e3c635c/0539056751/	http://download.alleninstitute.org/publications/cellular_anatomy_of_the_mouse_primary_motor_cortex/Viral_Tracer_Data_in_MOp_25_um_nrrd/Retrograde%20Monosynaptic%20Rabies/728652601-Rabies-Scnn1a-Tg3-Cre.nrrd
Allen	728653849	RV.CVS-N2C.h2bEGFP	Pvalb-IRES-Cre	MOp	466.618	202.709	724.715	F	Right	ftp://download.brainimagelibrary.org:8811/ff/a2/ffa289283e3c635c/0539056567/	http://download.alleninstitute.org/publications/cellular_anatomy_of_the_mouse_primary_motor_cortex/Viral_Tracer_Data_in_MOp_25_um_nrrd/Retrograde%20Monosynaptic%20Rabies/728653849-Rabies-Pvalb-IRES-Cre.nrrd
Allen	742982919	RV.CVS-N2C.h2bEGFP	Scnn1a-Tg3-Cre	MOp	446.913	196.22	723.023	M	Right	ftp://download.brainimagelibrary.org:8811/ff/a2/ffa289283e3c635c/0539056653/	http://download.alleninstitute.org/publications/cellular_anatomy_of_the_mouse_primary_motor_cortex/Viral_Tracer_Data_in_MOp_25_um_nrrd/Retrograde%20Monosynaptic%20Rabies/742982919-Rabies-Scnn1a-Tg3-Cre.nrrd
Allen	658979743	RV.CVS-N2C.h2bEGFP	Sepw1-Cre_NP39	MOp	479.887	146.737	695.724	M	Right	ftp://download.brainimagelibrary.org:8811/74/02/7402741313727c9b/tissuecyte_data/0500368562/	http://download.alleninstitute.org/publications/cellular_anatomy_of_the_mouse_primary_motor_cortex/Viral_Tracer_Data_in_MOp_25_um_nrrd/Retrograde%20Monosynaptic%20Rabies/658979743-Rabies-Sepw1-Cre_NP39.nrrd
Dong	BZ200109-01A	CTB	C57BL/6J	MOp	483	166	721	M	Right	https://download.brainimagelibrary.org/5d/a6/5da6b3121be8bd14/	n/a
Dong	SW110516-01A	CTB	C57BL/6J	MOp	482	160	718	M	Right	https://download.brainimagelibrary.org/5d/a6/5da6b3121be8bd14/	n/a
Dong	SW180509-01A	TRIO	C57BL/6J_PF	MOp	394	185	732	M	Right	https://download.brainimagelibrary.org/biccn/cemba/dong/TRIO/	n/a
Dong	SW180510-01A	TRIO	C57BL/6J_SSp-ul	MOp	446	188	733	M	Right	https://download.brainimagelibrary.org/biccn/cemba/dong/TRIO/	n/a
Dong	SW180510-02A	TRIO	C57BL/6J_SSp-bfd	MOp	408	180	728	M	Right	https://download.brainimagelibrary.org/biccn/cemba/dong/TRIO/	n/a
Dong	SW180510-03A	TRIO	C57BL/6J_SSs	MOp	439	188	739	M	Right	https://download.brainimagelibrary.org/biccn/cemba/dong/TRIO/	n/a
Dong	SW180510-04A	TRIO	C57BL/6J_contraMOp	MOp	435	173	732	M	Right	https://download.brainimagelibrary.org/biccn/cemba/dong/TRIO/	n/a
Dong	SW180510-05A	TRIO	C57BL/6J_MOs	MOp	406	202	736	M	Right	https://download.brainimagelibrary.org/biccn/cemba/dong/TRIO/	n/a
Dong	SW180606-01A	TRIO	C57BL/6J_CP	MOp	357	187	733	M	Right	https://download.brainimagelibrary.org/biccn/cemba/dong/TRIO/	n/a
Dong	SW180606-05A	TRIO	C57BL/6J_contraMOp	MOp	375	193	760	M	Right	https://download.brainimagelibrary.org/biccn/cemba/dong/TRIO/	n/a
Dong	SW181217-01A	TRIO	C57BL/6J_SSp-ul	MOp	367	200	716	M	Right	https://download.brainimagelibrary.org/biccn/cemba/dong/TRIO/	n/a
Dong	SW181217-02A	TRIO	C57BL/6J_SSp-bfd	MOp	388	183	736	M	Right	https://download.brainimagelibrary.org/biccn/cemba/dong/TRIO/	n/a
Dong	SW181219-01A	TRIO	C57BL/6J_PF	MOp	444	173	739	M	Right	https://download.brainimagelibrary.org/biccn/cemba/dong/TRIO/	n/a
Dong	SW181219-02A	TRIO	C57BL/6J_VAL	MOp	489	155	767	M	Right	https://download.brainimagelibrary.org/biccn/cemba/dong/TRIO/	n/a
Dong	SW181219-03A	TRIO	C57BL/6J_VM	MOp	384	187	758	M	Right	https://download.brainimagelibrary.org/biccn/cemba/dong/TRIO/	n/a
Dong	SW181219-04A	TRIO	C57BL/6J_CP	MOp	456	172	743	M	Right	https://download.brainimagelibrary.org/biccn/cemba/dong/TRIO/	n/a
Huang	191213	enVA+RV∆G-mCherry & AAV2/8.FLEX.TVA.eGFP.oG	Fezf2-2A-CreER	MOp	500	165	715	M	Right	pending - K.M.	n/a
Huang	191216	enVA+RV∆G-mCherry & AAV2/8.FLEX.TVA.eGFP.oG	Foxp2-IRES-Cre	MOp	530	180	735	M	Right	pending - K.M.	n/a
Huang	191223	enVA+RV∆G-mCherry & AAV2/8.FLEX.TVA.eGFP.oG	Tle4-2A-CreER	MOp	555	195	720	M	Right	pending - K.M.	n/a
Huang	200106a	enVA+RV∆G-mCherry & AAV2/8.FLEX.TVA.eGFP.oG	PlexinD1-2A-CreER	MOp	435	180	755	F	Right	pending - K.M.	n/a
Huang	200103	enVA+RV∆G-mCherry & AAV2/8.FLEX.TVA.eGFP.oG	Fezf2-2A-CreER	MOp	480	185	735	M	Right	pending - K.M.	n/a
Huang	200106b	enVA+RV∆G-mCherry & AAV2/8.FLEX.TVA.eGFP.oG	Foxp2-IRES-Cre	MOp	490	147.5	692.5	M	Right	pending - K.M.	n/a
Huang	200107	enVA+RV∆G-mCherry & AAV2/8.FLEX.TVA.eGFP.oG	Tle4-2A-CreER	MOp	510	172.5	740	M	Right	pending - K.M.	n/a
Huang	191214	enVA+RV∆G-mCherry & AAV2/8.FLEX.TVA.eGFP.oG	PlexinD1-2A-CreER	MOp	510	170	737.5	F	Right	pending - K.M.	n/a

## Sheet: Fig 3 formatted matrix
Extended Data Table 3. Quantitative values underlying image shown in Figure 5e. Values are the fraction of the total input volume or cell count (excluding values for MOp-ipsi).
	Fig. 5e Cluster Order	1	2	3	4	5	6	7	8		9	10	11	12	13	14	15	16		17	18	19	20		21	22	23	24	25	26			1	2	3	4	5	6	7	8		9	10	11	12	13	14	15	16
	Mouse Line/Tracer	C57Bl6/J	Fezf2	Rbp4-Cre_KL100	Tlx3-Cre_PL56	Cux2-IRES-Cre	A930038C07Rik-Tg1-Cre	Ntsr1-Cre_GN220	Pvalb-IRES-Cre		Sepw1-Cre_NP39	Nr5a1-Cre	Scnn1a-Tg3-Cre	Sim1-Cre_KJ18	Vip-IRES-Cre	Sst-IRES-Cre	PlexinD1	Tle4		FoxP2	C57BL/6J_VM	C57BL/6J_VAL	C57BL/6J_SSs		C57BL/6J_SSp-bfd	C57BL/6J_PF	C57BL/6J_SSp-ul	C57BL/6J_MOs	C57BL/6J_CP	C57BL/6J_contraMOp			C57Bl6/J	Fezf2	Rbp4-Cre_KL100	Tlx3-Cre_PL56	Cux2-IRES-Cre	A930038C07Rik-Tg1-Cre	Ntsr1-Cre_GN220	Pvalb-IRES-Cre		Sepw1-Cre_NP39	Nr5a1-Cre	Scnn1a-Tg3-Cre	Sim1-Cre_KJ18	Vip-IRES-Cre	Sst-IRES-Cre	PlexinD1	Tle4
	in-degree (both hemispheres)	50	65	109	103	116	84	81	87		63	40	39	56	58	37	33	47		13	10	12	13		18	20	19	21	29	41
Isocortex	FRP-ipsi	0	0.00350109	0.00847453	0.0063864	0.00604425	0.0081362	0.0050044	0.00790805		0.00253628	0.0022008	0.000925914	0.00378488	0.00190658	0	0.00291971	0.00536033		0	0	0	0		0.000705219	0.00166113	0	0	0	0.00739682		FRP-contra	0	0	0.00238003	0.000609326	0.0013669	0.00147355	0	0		0	0	0	0	0	0	0	0
	ACAd-ipsi	0.0051608	0.0157549	0.0030515	0.00470591	0.00477347	0.00365263	0.011523	0.00751633		0.00283761	0.00248534	0.000936329	0.00122483	0.00508356	0.00326417	0	0.00536033		0	0	0	0.00186916		0.00133653	0.00221484	0.00215983	0.000876424	0.000274474	0.000181554		ACAd-contra	7.17257e-05	0.00284464	0.00399122	0.00458799	0.00324659	0.00544156	0.0112801	0.0102438		0.00102083	0.00108518	0.000974978	0.00279164	0.0033891	0.00136981	0.000729927	0.00119119
	ACAv-ipsi	0.000429923	0.00306346	0	0	0	0	0	0		0	0	0	0	0	0	0	0.00297796		0	0	0	0		0	0	0	0	0	0		ACAv-contra	0	0	0	0	0.000144507	0	0	0		0	0	0	0	0	0	0	0
	PL-ipsi	0.000644884	0.00196937	0.00170876	0.00259586	0.002162	0.0015469	0.00522036	0.0017779		0	0	0	0.000809174	0	0	0	0.00119119		0	0	0	0		0	0	0	0	0	0		PL-contra	0.000214961	0.000218818	0.00077313	0.000975089	0.000648827	0.000635137	0.00227436	0.00170588		0	0	0	0	0	0	0	0
	ILA-ipsi	0	0.000218818	0	7.20386e-05	0.000132443	0	0	0		0.000274542	0	0	0	0	0	0	0.000595593		0	0	0	0		0	0	0	0	0	0		ILA-contra	0	0	0	0	0	0	0	0		0	0	0	0	0	0	0	0
	ORBl-ipsi	0.0201497	0.0194748	0.017544	0.0301421	0.0292735	0.0334245	0.0220289	0.0199656		0.0235106	0.0185008	0.00716901	0.0106272	0.0153051	0.0096176	0.0080292	0.0148898		0	0	0	0		0.0234663	0.0116279	0.00762179	0.0105171	0.00369652	0.00794979		ORBl-contra	0.0102551	0.00547046	0.0114037	0.0163886	0.0193062	0.0199104	0.00773504	0.00932597		0.0198009	0.0139677	0.00581759	0.00319314	0.00570267	0.00752174	0.0080292	0.00178678
	ORBm-ipsi	0.000644884	0.000437637	0	0	0	0	0	0		0.00141086	0	0	0	0	0	0	0		0	0	0	0		0	0	0	0	0	0		ORBm-contra	0	0	0	0	0	0	0	0		0	0	0	0	0	0	0	0
	ORBvl-ipsi	0.00308248	0.00525164	0.00189284	0.00326144	0.00272308	0.00233405	0.00419654	0.0019977		0.0013596	0	0	0	0.00126729	0	0	0.00416915		0	0	0	0		0.000631313	0.00055371	0.00222222	0.000876424	0	0		ORBvl-contra	0.000644884	0.000218818	0.00045284	0.00098603	0.000887504	0.000715933	0.000768664	0.00053176		0.000900982	0	0	0	0	0	0.000729927	0
	AId-ipsi	0.00580396	0.00437637	0.0201473	0.0135487	0.0149293	0.0160553	0.0141919	0.0151841		0.00591149	0.00549794	0.00391515	0.0076004	0.00593879	0.00454706	0.00145985	0.00178678		0.016	0	0.00116686	0		0.00423131	0.00221484	0.00330214	0.00262927	0.0042086	0.00654426		AId-contra	0.000859845	0.000437637	0.0045032	0.000544747	0.00174513	0.00310166	0.000714926	0		0	0	0	0.000819254	0	0	0	0
	AIv-ipsi	0.00128977	0.000875274	0.00165468	0.00203757	0.00291914	0.00247009	0.00109918	0.00190226		0.00156025	0.00168671	0.000511673	0.000431381	0.00101679	0	0	0		0	0	0	0		0	0	0	0	0	0		AIv-contra	0.000429923	0.000656455	0.000693982	0.000505028	0.00093592	0.00135016	0	0		0	0	0	0	0	0	0	0
	AIp-ipsi	0	0.000656455	0.00177637	0.00049359	0.00196263	0.00104964	0.000861638	0.000525728		0.000510257	0	0	0	0	0	0.000729927	0		0	0	0	0		0	0	0	0	0	0		AIp-contra	0	0.000437637	0.00124717	0.000329037	0.00371819	0.000934806	0.000770732	0.000909725		0.00067618	0	0	0	0	0	0	0.000595593
	GU-ipsi	0.00623388	0.000656455	0.00579898	0.00164324	0.00288857	0.00177251	0.00128473	0.00149938		0.000346286	0	0	0.000769768	0.00123159	0	0	0.00357356		0	0	0	0		0	0	0	0	0.00073193	0		GU-contra	0.00107481	0	0.000558831	0	0	0	0	0		0	0	0	0	0	0	0	0
	VISC-ipsi	0.000932434	0.000656455	0.013166	0.00648717	0.0143302	0.00649968	0.00486553	0.00491663		0.00499434	0.00399154	0.00134267	0.00445148	0.002255	0.00414255	0.0226277	0.00119119		0.008	0	0	0		0	0	0	0	0.0017752	0		VISC-contra	0	0.000656455	0.000714492	0	0.000990371	0	0.000519341	0		0	0	0	0	0	0	0	0
	TEa-ipsi	0.00910399	0	0.00371511	0.00305969	0.00593648	0.00181428	0.0012376	0.00167909		0	0	0	0.000881748	0	0	0	0.000595593		0	0	0	0		0	0	0	0	0.0010064	0.00024888		TEa-contra	0.000143451	0	0	0	0.000118994	0	0	0		0	0	0	0	0	0	0	0
	PERI-ipsi	0.00344132	0.000218818	0.00108206	0.000601597	0.00216796	0.000863339	0.000542741	0.00112196		0	0	0	0	0	0	0	0		0	0	0	0		0	0	0	0	0	0		PERI-contra	0.00308205	0.000875274	0.00061506	0.000267866	0.00178019	0.000566146	0.000291037	0.00058255		0.00029775	0	0	0	0	0	0	0
	ECT-ipsi	0.00344197	0.000437637	0.00373122	0.00170857	0.00727965	0.00273765	0.00254668	0		0	0	0	0	0	0	0	0		0	0	0	0		0	0	0	0	0	0.00074664		ECT-contra	0.000429923	0	0.00091649	0.000737463	0.00335656	0.000717812	0.00155357	0.0013009		0.000464401	0	0	0	0	0.000696118	0	0
	SSp-bfd-ipsi	0.0917662	0.0877462	0.0374889	0.0726041	0.0778223	0.0854918	0.0820019	0.0770402		0.111188	0.102481	0.110945	0.0471298	0.08998	0.0508666	0.0817518	0.0929124		0.024	0.148936	0.0688448	0.252336		0.430551	0.134544	0.176861	0.261174	0.225431	0.384003		SSp-bfd-contra	0.00172055	0.002407	0.000883812	0.00116878	0.00321913	0.00227	0	0		0.00248277	0	0	0	0	0	0.00218978	0
	SSp-tr-ipsi	0.0519888	0.00218818	0.00110084	0.000794505	0.000811128	0.000515372	0.00245114	0.00201191		0.00075096	0.00121	0	0.000407617	0.00118748	0.00201574	0.000729927	0		0	0	0.0128355	0		0.00920791	0.00442968	0.00219102	0.0035057	0.014274	0.00127088		SSp-tr-contra	0.00157753	0.000437637	0	6.66018e-05	0	0	0	0		0	0	0	0	0	0	0	0
	SSp-ll-ipsi	0.051395	0.0262582	0.0123002	0.00832863	0.00680918	0.00418041	0.0230184	0.0125503		0.0107432	0.0339514	0.0028828	0.0122744	0.0215086	0.0377945	0.00729927	0.045265		0.28	0.035461	0.163361	0.0373832		0.0240576	0.0996553	0.0603	0.0376862	0.0743853	0.0231451		SSp-ll-contra	0.00595043	0.00109409	0.0018832	0.00167523	0.00172714	0.000383566	0.0036054	0.00274932		0.00293537	0.00503217	0	0.000757344	0.00621877	0.011677	0	0.00416915
	SSp-ul-ipsi	0.102088	0.118162	0.104268	0.0606795	0.0605168	0.0352763	0.0882146	0.0925622		0.100856	0.114017	0.0597031	0.121102	0.120323	0.198358	0.140876	0.189398		0.288	0.312057	0.385064	0.295327		0.0676395	0.310759	0.19007	0.191937	0.264852	0.165184		SSp-ul-contra	0.0189959	0.00568928	0.0127769	0.010258	0.0132093	0.0058442	0.0111386	0.00925713		0.023955	0.0154687	0.00355175	0.0143984	0.0126966	0.019844	0.0167883	0.016081
	SSp-un-ipsi	0	0.0625821	0.026645	0.0311561	0.0305487	0.024521	0.0451283	0.04023		0.0511677	0.0603297	0.0404103	0.0635493	0.0558909	0.0696989	0.0416058	0.0637284		0.064	0	0	0		0	0	0	0.000876424	9.14913e-05	0		SSp-un-contra	0	0.00153173	0.00210385	0.00254551	0.00267421	0.00261185	0.00231375	0.000701883		0.00584938	0.00416179	0.00206028	0.00308775	0.00243457	0.00402172	0.00218978	0.00238237
	SSp-n-ipsi	0	0.0496718	0.0341393	0.0336589	0.0392208	0.0477875	0.00690831	0.0275653		0.0250773	0.017293	0.0421295	0.0116021	0.00747139	0	0.00583942	0.0869565		0.008	0.0212766	0.0105018	0.00747664		0	0.00055371	0.00435085	0	0.00511167	0.00428392		SSp-n-contra	0	0.00131291	0.00130192	0.000850695	0.00176522	0.00350412	0	0		0.00244156	0	0	0	0	0	0.000729927	0.000595593
	SSp-m-ipsi	0.000358413	0.00393873	0.0290954	0.0112709	0.0151974	0.0183482	0.00243365	0.0133639		0.0148644	0.0111636	0.0145289	0.00599441	0	0	0.0525547	0.00655152		0	0.156028	0.112019	0.102804		0.0147419	0.0692273	0.039376	0.0858896	0.0514307	0.105777		SSp-m-contra	0	0.000875274	0.0042885	0	0	0.00234961	0	0		0	0	0	0	0	0	0.00583942	0.00357356
	SSs-ipsi	0.0369934	0.0347921	0.109381	0.0726477	0.0923328	0.0785029	0.0517381	0.0814999		0.0838554	0.0644253	0.0518863	0.0708323	0.0675817	0.113349	0.0839416	0.0339488		0.008	0.0141844	0.0303384	0.0411215		0.0484847	0.0434424	0.0165107	0.057844	0.0729325	0.0637368		SSs-contra	0	0.00196937	0.00494665	0.00113803	0.00132634	0	0	0		0	0	0	0	0	0	0.00145985	0.00178678
	MOp-ipsi	0.321859	0.517505	0.26352	0.240651	0.175173	0.187712	0.251727	0.231656		0.246609	0.370029	0.373104	0.518527	0.280551	0.335644	0.653285	0.879095		1.96	0.843972	0.437573	0.35514		0.749659	0.675637	0.882489	0.790535	0.342163	0.435863		MOp-contra	0.138438	0.0752735	0.0976113	0.101088	0.0741785	0.083224	0.100462	0.0843643		0.119613	0.0812245	0.125615	0.156451	0.105834	0.154485	0.105109	0.0756403
	MOs-ipsi	0.225154	0.342013	0.19917	0.250541	0.194206	0.223365	0.216956	0.212406		0.147473	0.177954	0.255725	0.224486	0.174323	0.106028	0.272993	0.22573		0.208	0.148936	0.161027	0.143925		0.233684	0.238876	0.370458	0.274321	0.1157	0.100958		MOs-contra	0.0601554	0.0234136	0.0814119	0.0980804	0.0934533	0.113529	0.0845668	0.114463		0.0526588	0.0779528	0.100074	0.0660909	0.0509379	0.0222128	0.0372263	0.0488386
	VISal-ipsi	0	0	0	0	0.000152194	0	0	0		0	0	0	0	0	0	0	0		0	0	0	0		0	0	0	0	0	0		VISal-contra	0	0	0	0	0	0	0	0		0	0	0	0	0	0	0	0
	VISl-ipsi	0	0	0	0	5.58728e-05	0	0	0		0	0	0	0	0	0	0	0		0	0	0	0		0	0	0	0	0	0		VISl-contra	0	0	0	0	0	0	0	0		0	0	0	0	0	0	0	0
	VISp-ipsi	0	0	0	0	0	0	0	0		0	0	0	0	0	0	0	0		0	0	0	0		0	0	0	0	0	0		VISp-contra	0	0	0	0	0	0	0	0		0	0	0	0	0	0	0	0
	VISpl-ipsi	0	0	0	0	0	0	0	0		0	0	0	0	0	0	0	0		0	0	0	0		0	0	0	0	0	0		VISpl-contra	0	0	0	0	0	0	0	0		0	0	0	0	0	0	0	0
	VISli-ipsi	0	0	0	0	0	0	0	0		0	0	0	0	0	0	0.00218978	0		0	0	0	0		0	0	0	0	0	0		VISli-contra	0	0.000875274	0	0	0	0	0	0		0	0	0	0	0	0	0	0
	VISpor-ipsi	0	0	0	3.83002e-05	0.000115137	0	8.04244e-05	0		0	0	0	0	0	0	0	0		0	0	0	0		0	0	0	0	0	0		VISpor-contra	0	0	0	0	0	0	0	0		0	0	0	0	0	0	0	0
	PTLp-ipsi	0.00250997	0	0.000580051	0.00144134	0.00336641	0.00107903	0.00169289	0.00158416		0.00381271	0.00435891	0.000352283	7.82176e-05	0.00336423	0.000651536	0	0.000595593		0	0	0	0		0	0	0	0	0	0.00074664		PTLp-contra	0.00050208	0	0	0	6.75244e-05	0	0	0		0	0	0	0	0	0	0	0
	VISam-ipsi	0	0	4.44246e-05	5.25967e-05	8.73644e-05	0	0.000303505	0.00015326		0	0	0	0	0	0	0	0		0	0	0	0		0	0	0	0	0	0		VISam-contra	0.000214961	0	1.47981e-05	0	0	0	0	0		0	0	0	0	0	0	0	0
	VISpm-ipsi	0	0.000218818	0	0	0	0	0	0		0	0	0	0	0	0	0	0		0	0	0	0		0	0	0	0	0	0		VISpm-contra	0	0	0	0	0	0	0	0		0	0	0	0	0	0	0	0
	RSPagl-ipsi	0	0.00328228	0.00044119	0.000364563	0.000778724	0	0.00154345	0.000762867		0	0	0	0	0.00123653	0	0.0080292	0.000595593		0	0	0	0		0	0	0	0	0	0		RSPagl-contra	0	0	0	0	0	0	0	0		0	0	0	0	0	0	0	0
	RSPd-ipsi	0.00301183	0.00700219	0.00176926	0.00497177	0.00537336	0.00349935	0.00644315	0.00335034		0.00956679	0.0113214	0	0	0.00865097	0.00473886	0.0218978	0.00357356		0	0	0	0		0	0	0	0	0	0		RSPd-contra	0.000286903	0	0.000300392	0.000488992	0.00119072	0	0.000366442	0		0	0.00132111	0	0	0	0	0	0
	RSPv-ipsi	0.000429923	0.00612691	0.00138411	0.00272779	0.00487206	0.00379609	0.00500887	0.00375774		0.00601929	0	0	0	0.010101	0	0.00948905	0.00178678		0.008	0	0	0		0	0	0	0	0	0		RSPv-contra	0	0	0	0	0.000629959	0	0	0		0	0	0	0	0	0	0.00437956	0
	AUDd-ipsi	0.0101114	0	0.00140999	0.000661095	0.00287691	0.000684141	0.00229978	0.00156402		0.00200832	0.00114122	0	0.000707736	0.00253609	0.00454831	0.00583942	0.000595593		0	0	0	0		0	0	0	0	0.00137237	0.00049776		AUDd-contra	0.000143451	0	0	4.00896e-05	0	0	0	0		0	0	0	0	0	0	0	0
	AUDp-ipsi	0.00466196	0.000218818	0.000286221	0.000285198	0.00184317	0	0	0		0.00180422	0	0	0	0	0	0.00145985	0.000595593		0	0	0	0		0	0	0	0	0.000365965	0		AUDp-contra	0.000143451	0	0	0	0	0	0	0		0	0	0	0	0	0	0	0
	AUDpo-ipsi	0	0	0	0	0	0	0	0		0	0	0	0	0	0	0	0		0	0	0	0		0	0	0	0	0	0		AUDpo-contra	0	0	0	0	0	0	0	0		0	0	0	0	0	0	0	0
	AUDv-ipsi	0.0147679	0	0.00193015	0.00176748	0.00368962	0.000884641	0.00121142	0.00211999		0.00268738	0.00351316	0	0.000452934	0.00189464	0.00576702	0.000729927	0		0	0	0	0		0	0	0	0	0.00430009	0.00074664		AUDv-contra	0.000143451	0	0	0	0	0	0	0		0	0	0	0	0	0	0	0
OLF	MOB-ipsi	0	0	0	0	0	0	0	0		0	0	0	0	0	0	0	0		0	0	0	0		0.00493653	0	0	0	0	0.00049776		MOB-contra	0	0	0	0	0	0	0	0		0	0	0	0	0	0	0	0
	AOB-ipsi	0	0	0	0	0	0	0	0		0	0	0	0	0	0	0	0		0	0	0	0		0	0	0	0	0	0		AOB-contra	0	0	0	0	0	0	0	0		0	0	0	0	0	0	0	0
	AON-ipsi	0	0	0	0	0	0	0	0		0	0	0	0	0	0	0	0		0	0	0	0		0	0	0	0	0	0		AON-contra	0	0	0	0	0	0	0	0		0	0	0	0	0	0	0	0
	TT-ipsi	0.000429923	0	0	0	0.00113403	0	0	0		0	0	0	0	0	0	0	0		0	0	0	0		0	0	0	0	0	0		TT-contra	0.000214961	0	0	0	0	0	0	0		0	0	0	0	0	0	0	0
	DP-ipsi	0.000644884	0	0	0	0.00010782	0	0	0		0	0	0	0	0	0	0	0		0	0	0	0		0	0	0	0	0	0.00024888		DP-contra	0	0	0	0	0	0	0	0		0	0	0	0	0	0	0	0
	PIR-ipsi	0	0.000218818	0	0	0.000563432	0	0	0		0	0	0	0	0	0	0	0		0	0	0	0		0	0	0	0	0	0.00024888		PIR-contra	0	0.000437637	0	0	0	0	0	0		0	0	0	0	0	0	0	0.000595593
	NLOT-ipsi	0	0	0	0	0	0	0	0		0	0	0	0	0	0	0	0		0	0	0	0		0	0	0	0	0	0		NLOT-contra	0	0	0	0	0	0	0	0		0	0	0	0	0	0	0	0
	COAa-ipsi	0	0	0	0	0	0	0	0		0	0	0	0	0	0	0	0		0	0	0	0		0	0	0	0	0	0		COAa-contra	0	0	0	0	0	0	0	0		0	0	0	0	0	0	0	0
	COAp-ipsi	0	0	0	0	0	0	0	0		0	0	0	0	0	0	0	0		0	0	0	0		0	0	0	0	0	0		COAp-contra	0	0	0	0	0	0	0	0		0	0	0	0	0	0	0	0
	PAA-ipsi	0	0	0	0	0	0	0	0		0	0	0	0	0	0	0	0		0	0	0	0		0	0	0	0	0	0		PAA-contra	0	0	0	0	0	0	0	0		0	0	0	0	0	0	0	0
	TR-ipsi	0	0	0	0	2.54458e-05	0	0	0		0	0	0	0	0	0	0	0		0	0	0	0		0	0	0	0	0	0		TR-contra	0	0	0	0	0	0	0	0		0	0	0	0	0	0	0	0
HPF	CA1-ipsi	0	0.000218818	0	0	0	0	0	0		0	0	0	0	0	0	0	0		0	0	0	0		0	0	0	0	0	0		CA1-contra	0	0	0	0	0	0	0	0		0	0	0	0	0	0	0	0
	CA2-ipsi	0	0	0	0	0	0	0	0		0	0	0	0	0	0	0	0		0	0	0	0		0	0	0	0	0	0		CA2-contra	0	0	0	0	0	0	0	0		0	0	0	0	0	0	0	0
	CA3-ipsi	0	0	0	0	0	0	0	0		0	0	0	0	0	0	0	0		0	0	0	0		0	0	0	0	0	0		CA3-contra	0	0	0	0	0	0	0	0		0	0	0	0	0	0	0	0
	DG-ipsi	0	0	0	0	0	0	0	0		0	0	0	0	0	0	0	0		0	0	0	0		0	0	0	0	0	0		DG-contra	0	0	0	0	0	0	0	0		0	0	0	0	0	0	0	0
	FC-ipsi	0	0	0	0	0	0	0	0		0	0	0	0	0	0	0	0		0	0	0	0		0	0	0	0	0	0		FC-contra	0	0	0	0	0	0	0	0		0	0	0	0	0	0	0	0
	IG-ipsi	0	0	0	0	0	0	0	0		0	0	0	0	0	0	0	0		0	0	0	0		0	0	0	0	0	0		IG-contra	0	0	0	0	0	0	0	0		0	0	0	0	0	0	0	0
	ENTl-ipsi	0.00164926	0	0.00133103	0.000841309	0.00620009	0.00165983	0.00241438	0.00193524		0.00124518	0	0	0	0	0	0	0		0	0	0	0		0	0.00055371	0	0	0	0		ENTl-contra	0.00050208	0.000218818	0.00163584	0.000883023	0.00344105	0.00158441	0.000845522	0.00136932		0	0	0	0	0	0	0	0
	ENTm-ipsi	0	0	0	0	0	0	0	0		0	0	0	0	0	0	0	0		0	0	0	0		0	0	0	0	0	0		ENTm-contra	0	0	0	0	0	0	0	0		0	0	0	0	0	0	0	0
	PAR-ipsi	0	0	0	0	0	0	0	0		0	0	0	0	0	0	0	0		0	0	0	0		0	0	0	0	0	0		PAR-contra	0	0	0	0	0	0	0	0		0	0	0	0	0	0	0	0
	POST-ipsi	0	0	0	0	0	0	0	0		0	0	0	0	0	0	0	0		0	0	0	0		0	0	0	0	0	0		POST-contra	0	0	0	0	0	0	0	0		0	0	0	0	0	0	0	0
	PRE-ipsi	0	0	0	0	0	0	0	0		0	0	0	0	0	0	0	0		0	0	0	0		0	0	0	0	0	0		PRE-contra	0	0	0	0	0	0	0	0		0	0	0	0	0	0	0	0
	SUB-ipsi	0	0	0	0	0	0	0	0		0	0	0	0	0	0	0	0		0	0	0	0		0	0	0	0	0	0		SUB-contra	0	0	0	0	0	0	0	0		0	0	0	0	0	0	0	0
	ProS-ipsi	0	0	0	0	0	0	0	0		0	0	0	0	0	0	0	0		0	0	0	0		0	0	0	0	0	0		ProS-contra	0	0	0	0	0	0	0	0		0	0	0	0	0	0	0	0
	HATA-ipsi	0	0	0	0	0	0	0	0		0	0	0	0	0	0	0	0		0	0	0	0		0	0	0	0	0	0		HATA-contra	0	0	0	0	0	0	0	0		0	0	0	0	0	0	0	0
	APr-ipsi	0	0	0	0	0	0	0	0		0	0	0	0	0	0	0	0		0	0	0	0		0	0	0	0	0	0		APr-contra	0	0	0	0	0	0	0	0		0	0	0	0	0	0	0	0
CTXsp	CLA-ipsi	0.0163485	0	0.00411881	0.00646082	0.00693032	0.00549767	0.00564786	0.00529128		0.00309984	0.00375139	0.00161706	0.00369637	0.00348479	0.00197181	0	0		0	0	0	0.00186916		0	0.00110742	0	0.00175285	0.00150072	0.000975096		CLA-contra	0.00129063	0	0.000729804	0.00142453	0.00142334	0.000918625	0.000649494	0.00072517		0.000370325	0.000484598	0.000540786	0.000486628	0.000366345	0.00030282	0	0
	EPd-ipsi	0	0	0	0	0	0	0	0		0	0	0	0	0	0	0	0		0	0	0	0		0	0	0	0	0	0		EPd-contra	0	0	0	0	0	0	0	0		0	0	0	0	0	0	0	0
	EPv-ipsi	0	0	0.000146561	0	0.000378525	0	0	0		0.000143819	0	0	0	0	0	0	0		0	0	0	0		0	0	0	0	0	0		EPv-contra	0	0	0	0	0.000284916	0	6.68676e-05	0		5.03304e-05	0	0	0	0	0	0	0
	LA-ipsi	0	0	0	0	0	0	0	0		0	0	0	0	0	0	0	0		0	0	0	0		0	0	0	0	0	0		LA-contra	0	0	0	0	0	0	0	0		0	0	0	0	0	0	0	0
	BLA-ipsi	0.000860709	0.000218818	0.00167143	0.000275181	0.00286695	0.00170585	0.000381582	0.00190507		0	0	0	0	0	0	0	0		0	0	0	0		0	0	0	0	0	0		BLA-contra	0	0.000218818	0.000172218	4.69385e-05	0.000477142	9.10843e-05	0	0.000309769		0.000124849	0	0	0	0	0	0	0
	BMA-ipsi	0	0	0	0	0	0	0	0		0	0	0	0	0	0	0	0		0	0	0	0		0	0	0	0	0	0		BMA-contra	0	0	3.92284e-05	0	6.61257e-05	0	0	0		0	0	0	0	0	0	0	0
	PA-ipsi	0	0	0	0	0	0	0	0		0	0	0	0	0	0	0	0		0	0	0	0		0	0	0	0	0	0		PA-contra	0	0	0	0	0	0	0	0		0	0	0	0	0	0	0	0
STR	CP-ipsi	0	0.00350109	0	0	0	0	0	0		0	0	0	0	0	0	0	0.00297796		0	0	0	0		0	0	0	0	0	0		CP-contra	0	0	0	0	0	0	0	0		0	0	0	0	0	0	0.000729927	0.00178678
	ACB-ipsi	0	0	0	0	0	0	0	0		0	0	0	0	0	0	0	0		0	0	0	0		0	0	0	0	0	0.00024888		ACB-contra	0	0	0	0	0	0	0	0		0	0	0	0	0	0	0	0
	FS-ipsi	0	0	0	0	0	0	0	0		0	0	0	7.05231e-05	0	0	0	0.000595593		0	0	0	0		0	0	0	0	0	0		FS-contra	0	0	0	0	0	0	0	0		0	0	0	0	0	0	0	0
	OT-ipsi	0	0	0	0	0	0	0	0		0	0	0	0	0	0	0	0		0	0	0	0		0	0	0	0	0	0		OT-contra	0	0	0	0	0	0	0	0		0	0	0	0	0	0	0	0
	LSc-ipsi	0	0	0	0	0	0	0	0		0	0	0	0	0	0	0	0		0	0	0	0		0	0	0	0	0	0		LSc-contra	0	0	0	0	0	0	0	0		0	0	0	0	0	0	0	0
	LSr-ipsi	0	0	0	0	0	0	0	0		0	0	0	0	0	0	0	0		0	0	0	0		0	0	0	0	0	0		LSr-contra	0	0	0	0	0	0	0	0		0	0	0	0	0	0	0	0
	LSv-ipsi	0	0	0	0	0	0	0	0		0	0	0	0	0	0	0	0		0	0	0	0		0	0	0	0	0	0		LSv-contra	0	0	0	0	0	0	0	0		0	0	0	0	0	0	0	0
	SF-ipsi	0	0	0	0	0	0	0	0		0	0	0	0	0	0	0	0		0	0	0	0		0	0	0	0	0	0		SF-contra	0	0	0	0	0	0	0	0		0	0	0	0	0	0	0	0
	SH-ipsi	0	0	0	0	4.43401e-06	0	0	0		0	0	0	0	0	0	0	0		0	0	0	0		0	0	0	0	0	0		SH-contra	0	0	0	0	0	0	0	0		0	0	0	0	0	0	0	0
	AAA-ipsi	0	0	0.000204253	7.89835e-05	0.000107363	0.000301774	0	0.000252151		0	0	0	0	0	0	0	0		0	0	0	0		0	0	0	0	0	0		AAA-contra	0	0	0	0	0	0	0	0		0	0	0	0	0	0	0	0
	BA-ipsi	0	0	0	0	0	0	0	0		0	0	0	0	0	0	0	0		0	0	0	0		0	0	0	0	0	0		BA-contra	0	0	0	0	0	0	0	0		0	0	0	0	0	0	0	0
	CEA-ipsi	0	0	0.00065842	0.00022694	0.000274992	0.000614705	0.00103981	0.000664641		0	0	0	0.00035752	0	0	0	0		0	0	0	0		0	0	0	0	0	0.00049776		CEA-contra	0	0	0	0	0	0	0	0		0	0	0	0	0	0	0	0
	IA-ipsi	0	0	2.48468e-05	0	0	0	0	0		0	0	0	0	0	0	0	0		0	0	0	0		0	0	0	0	0	0		IA-contra	0	0	0	0	0	0	0	0		0	0	0	0	0	0	0	0
	MEA-ipsi	0	0	0	0	0	0	0	0		0	0	0	0	0	0	0	0		0	0	0	0		0	0	0	0	0	0		MEA-contra	0	0	0	0	0	0	0	0		0	0	0	0	0	0	0	0
PAL	GPe-ipsi	0	0.00612691	0.00337008	0.00305976	0.00241591	0.00501096	0.00652134	0.00539236		0.00303484	0.00261886	0.00175173	0.00502417	0.00635769	0.00593202	0	0.00655152		0.008	0	0.00116686	0.00934579		0.00259916	0.00276855	0.00330214	0.00175285	0.00236101	0.000975096		GPe-contra	0	0	0	0	0	0	0	0		0	0	0	0	0	0	0	0
	GPi-ipsi	0	0.000437637	0.000342841	0.000361626	0.000284725	0.00114112	0.000846573	0.000755172		0	0	0	0	0	0	0.00145985	0		0	0	0	0		0	0	0	0	0.000548948	0		GPi-contra	0	0	0	0	0	0	0	0		0	0	0	0	0	0	0	0
	SI-ipsi	0	0.00153173	0.00141393	0.00152297	0.000940262	0.00248834	0.0023894	0.00214927		0	0	0	0.000746083	0.00219746	0	0.00145985	0.00178678		0	0	0	0		0	0	0	0	0	0		SI-contra	0	0	0	0	0	0	0	0		0	0	0	0	0	0	0	0
	MA-ipsi	0	0.000218818	0.000249818	0.000570157	0.000482665	0.000505911	0.00132046	0.000350011		0.000576221	0.000424464	0.000350836	0.000696183	0.000629764	0.000472641	0	0.00119119		0	0	0	0		0	0	0	0	0	0		MA-contra	0	0	0	0	0	0	0	0		0	0	0	0	0	0	0	0
	MS-ipsi	0	0	0.000102628	0.000131486	8.29206e-05	0.000155401	4.36938e-05	0.000237295		8.10296e-05	0	0	0	0.000158187	0	0	0		0	0	0	0		0	0	0	0	0	0		MS-contra	0	0	0	0	0	0	0	0		0	0	0	0	0	0	0	0
	NDB-ipsi	0	0	0.000447836	0.000525618	0.000467391	0.000806853	0.000927019	0.000610865		0.000282594	0	0	0.000171083	0.000803254	0.000954281	0	0		0	0	0	0		0	0	0	0	0	0		NDB-contra	0	0	0	0	5.78391e-05	0	0	0		0	0	0	0	0	0	0	0
	TRS-ipsi	0	0	0	0	0	0	0	0		0	0	0	0	0	0	0	0		0	0	0	0		0	0	0	0	0	0		TRS-contra	0	0	0	0	0	0	0	0		0	0	0	0	0	0	0	0
	BST-ipsi	0	0	0	0	0	0	0	0		0	0	0	0	0	0	0	0		0	0	0	0		0	0	0	0	0	0		BST-contra	0	0	0	0	0	0	0	0		0	0	0	0	0	0	0	0
	BAC-ipsi	0	0	0	0	0	0	0	0		0	0	0	0	0	0	0	0		0	0	0	0		0	0	0	0	0	0		BAC-contra	0	0	0	0	0	0	0	0		0	0	0	0	0	0	0	0
THALAMUS	VAL-ipsi	0.0212161	0.00525164	0.0179573	0.028643		0.0300822	0.0398434	0.0293614		0.0394314	0.0455109	0.0585052	0.0453551	0.0596537	0.0484116	0.010219	0.00714711		0.016	0.0141844	0.00700117	0.0168224		0.0111758	0.0123212	0.0163859	0.022787	0.0268643	0.0122541		VAL-contra	0	0	0	0	0.00011678	0	0	0		0	0	0	0	0	0	0	0
	VM-ipsi	0.0040847	0.00175055	0.0141195	0.0122403	0.0136771	0.0176387	0.0109166	0.0117197		0.0165828	0.0140821	0.00813575	0.0196482	0.0162839	0.0133502	0.00510949	0.00178678		0	0	0	0		0	0	0.00215983	0.00262927	0.00686185	0.00328234		VM-contra	0	0	3.19479e-05	3.82637e-05	7.11371e-05	0	0	0		0	0	0	0	0	0	0	0
	VPL-ipsi	0.000430138	0	0.00732153	0.00455923	0.00467675	0.00229929	0.00983244	0.00726486		0.00703862	0.0131343	0.00467731	0.00773121	0.0223509	0.0278079	0.00437956	0		0	0	0	0		0	0	0	0	0	0.00049776		VPL-contra	0	0	0	0	0	0	0	0		0	0	0	0	0	0	0	0
	VPLpc-ipsi	0	0	3.49791e-05	1.21557e-06	9.72109e-07	2.97489e-09	2.51747e-05	5.88185e-06		0	0	0	0	0	0	0	0		0	0	0	0		0	0	0	0	0	0		VPLpc-contra	0	0	0	0	0	0	0	0		0	0	0	0	0	0	0	0
	VPM-ipsi	0.00186444	0.00109409	0.00660583	0.00370437	0.0032518	0.00298215	0.00516363	0.00341678		0.0073323	0.00522256	0.00934738	0.00799826	0.00612293	0.00511654	0.00729927	0.000595593		0	0	0	0		0	0	0	0	0	0.0024888		VPM-contra	0	0	0	0	0	0	0	0		0	0	0	0	0	0	0	0
	VPMpc-ipsi	0	0	0.00039669	0.000168544	0.000196613	0.000146435	0.000107883	9.92183e-05		0.000138648	0	2.73084e-05	7.20927e-05	4.98326e-05	0	0	0		0	0	0	0		0	0	0	0	0	0.00024888		VPMpc-contra	0	0	0	0	0	0	0	0		0	0	0	0	0	0	0	0
	PoT-ipsi	0	0	0.00115576	0.00086021	0.00059204	0.000705827	0.000852734	0.000587974		0.00035177	0.001004	0.00031652	0.000667634	0.00106339	0.000425083	0	0		0	0	0	0		0	0	0	0	0	0		PoT-contra	0	0	0	0	0	0	0	0		0	0	0	0	0	0	0	0
	SPFm-ipsi	0	0	2.27833e-05	0	0	0	0	0		0	0	0	0	0	0	0	0		0	0	0	0		0	0	0	0	0	0		SPFm-contra	0	0	0	0	0	0	0	0		0	0	0	0	0	0	0	0
	SPFp-ipsi	0	0	0.000134643	0	4.27027e-05	5.02078e-05	0	0		0	0	0	0	0	0	0	0		0	0	0	0		0	0	0	0	0	0.00024888		SPFp-contra	0	0	0	0	0	0	0	0		0	0	0	0	0	0	0	0
	SPA-ipsi	0	0	4.27098e-05	4.42354e-05	2.33902e-05	1.06842e-05	0.000100024	2.49431e-06		3.31772e-07	0	0	2.20077e-05	0	0	0	0		0	0	0	0		0	0	0	0	0	0		SPA-contra	0	0	0	0	0	0	0	0		0	0	0	0	0	0	0	0
	PP-ipsi	0	0	0	0	0	0	0	0		0	0	0	0	0	0	0	0		0	0	0	0		0	0	0	0	0	0		PP-contra	0	0	0	0	0	0	0	0		0	0	0	0	0	0	0	0
	MG-ipsi	0	0	0.000423298	0.000173275	0	0	0	0.000426866		0	0	0	0	0	0	0	0		0	0	0	0		0	0	0	0	0	0		MG-contra	0	0	0	0	0	0	0	0		0	0	0	0	0	0	0	0
	LGd-ipsi	0	0	0	0	0	0	0	0		0	0	0	0	0	0	0	0		0	0	0	0		0	0	0	0	0	0		LGd-contra	0	0	0	0	0	0	0	0		0	0	0	0	0	0	0	0
	LP-ipsi	7.17257e-05	0	0	0	0	0	0	0		0	0	0	0	0	0	0	0.000595593		0	0	0	0		0	0	0	0	0	0.00024888		LP-contra	0	0	0	0	0	0	0	0		0	0	0	0	0	0	0	0
	PO-ipsi	0.0135477	0.00612691	0.0239207	0.0355764	0.0249988	0.0333264	0.0409949	0.0234757		0.0525081	0.0569815	0.0687792	0.0519525	0.0588692	0.0407112	0.00656934	0.00357356		0	0.0141844	0	0		0.00378788	0.00166113	0.0120038	0.00262927	0.0089734	0.00532029		PO-contra	0	0	2.01995e-05	0.000120668	0.000181492	0	0	0		0	0	0	0	0	0	0	0
	POL-ipsi	0	0	5.09533e-05	4.65941e-05	0.000108869	0	5.90373e-05	4.51871e-05		0	0	0	0	0	0	0	0		0	0	0	0		0	0	0	0	0	0		POL-contra	0	0	0	0	0	0	0	0		0	0	0	0	0	0	0	0
	SGN-ipsi	0	0	3.9918e-05	6.44952e-05	0	0	0	0.000152305		0	0	0	0	0	0	0	0		0	0	0	0		0	0	0	0	0	0		SGN-contra	0	0	0	0	0	0	0	0		0	0	0	0	0	0	0	0
	AV-ipsi	0.000788335	0.00175055	0	0	0.000328306	0	0	0		0	0	0	0	0	0	0	0.00655152		0	0	0	0		0	0	0	0	0	0		AV-contra	0	0	0	0	0	0	0	0		0	0	0	0	0	0	0	0
	AM-ipsi	0.00308226	0.00306346	0.00138394	0.00197332	0.00322631	0.00282273	0.0015925	0.00115717		0.00308387	0.00379014	0.00102043	0.00182819	0.00213586	0.000629129	0	0.00178678		0	0	0	0		0	0	0	0	0	0		AM-contra	0	0	0	0	3.3052e-05	0	0	0		0	0	4.67285e-05	0	0.000138209	0	0	0
	AD-ipsi	0	0	0	0	0	0	0	0		0	0	0	0	0	0	0	0		0	0	0	0		0	0	0	0	0	0		AD-contra	0	0	0	0	0	0	0	0		0	0	0	0	0	0	0	0
	IAM-ipsi	0	0.00175055	7.99649e-05	2.54403e-05	8.84955e-05	0.000107489	9.50811e-07	1.24629e-05		4.5064e-05	0	7.5517e-05	1.31644e-05	0	0	0	0		0	0	0	0		0	0	0	0	0	0		IAM-contra	0	0	1.19991e-05	0	0	9.5722e-06	2.4569e-09	0		1.71908e-06	0	0	0	0	0	0	0
	IAD-ipsi	0.000214961	0.00371991	5.35284e-05	0	0.00025269	0.000136691	0	0		0	0	0	0	0	0	0	0		0	0	0	0		0	0	0	0	0	0		IAD-contra	0	0	0	0	0	0	0	0		0	0	0	0	0	0	0	0
	LD-ipsi	0.000429923	0.00109409	0	0	0.000683443	0	0	0		0	0	0	0	0	0	0.00145985	0.00119119		0	0	0	0		0	0	0	0	0	0		LD-contra	0	0	0	0	0	0	0	0		0	0	0	0	0	0	0	0
	IMD-ipsi	0	0	5.49534e-05	5.45454e-05	1.82904e-05	1.0947e-05	5.30962e-05	3.89167e-05		0	0	0	0	1.45588e-07	0	0	0		0	0	0	0		0	0	0	0	0	0		IMD-contra	0	0	1.08959e-05	0	7.10799e-06	1.40423e-05	0	5.19181e-05		0	0	0	0	0	0	0	0
	MD-ipsi	0.00824306	0.00700219	0.00254817	0.000731571	0.00321605	0.00304097	0.00105793	0.00104467		0	0	0	0	0	0	0	0.00119119		0	0	0	0		0	0	0	0	0.00173833	0.0012444		MD-contra	0	0.00722101	0	0	0	0	0	0		0	0	0	0	0	0	0	0
	SMT-ipsi	0.000644884	0.000437637	0.000979649	0.00149457	0.00153877	0.00177709	0.001655	0.000638395		0.000218044	0.000297801	0.00045275	0.000243795	0.00024403	0	0	0		0	0	0	0		0	0	0	0	0	0		SMT-contra	0	0	0	0	9.05562e-05	0	0	0		0	0	0	0	0	0	0	0
	PR-ipsi	0	0.000218818	1.83881e-05	4.96035e-05	3.97183e-05	1.95352e-05	4.49718e-05	2.99323e-05		0	0	0	1.83531e-05	0	0	0	0		0	0	0	0		0	0	0	0	0	0		PR-contra	0	0	0	0	0	0	0	0		0	0	0	0	0	0	0	0
	PVT-ipsi	0	0	0	0	0	0	0	0		0	0	0	0	0	0	0	0		0	0	0	0		0	0	0	0	0	0		PVT-contra	0	0	0	0	0	0	0	0		0	0	0	0	0	0	0	0
	PT-ipsi	0	0	0	0	0	0	0	0		0	0	0	0	0	0	0	0		0	0	0	0		0	0	0	0	0	0		PT-contra	0	0	0	0	0	0	0	0		0	0	0	0	0	0	0	0
	RE-ipsi	0.000860061	0.000875274	0.000493851	0.00108603	0.00133844	0.000986365	0.000842222	0.000355511		0.000324243	0.000306593	0.000100757	0.000336018	0.000446751	0	0	0		0	0	0	0		0	0	0	0	0	0		RE-contra	0.000214961	0	5.30305e-05	3.50503e-05	3.77755e-05	0.000134272	4.13802e-05	0		0	0	0	0	0	0	0	0
	Xi-ipsi	0	0	4.88877e-05	2.53207e-05	9.83882e-05	0.000106258	6.68883e-05	1.88293e-05		2.16266e-05	8.13934e-07	0	6.18709e-06	3.85959e-05	0	0	0		0	0	0	0		0	0	0	0	0	0		Xi-contra	0	0	9.00626e-06	9.56387e-06	1.69788e-05	9.75371e-06	1.14546e-06	0		0	6.14664e-07	0	1.3185e-07	0	0	0	0
	RH-ipsi	0.00293838	0.000656455	0.000770776	0.000564794	0.000294327	0.000716625	0.00102995	0.000739086		9.85166e-05	3.26981e-05	0.000171918	0.000333414	0.000220859	1.90382e-05	0	0		0	0	0	0		0	0	0	0	0	0		RH-contra	0.000430138	0.000218818	0.000107884	5.16701e-05	2.90423e-05	0.000153209	0.000175701	2.78514e-05		0	0	0	0	0	0	0	0
	CM-ipsi	0.00157753	0	0.00132355	0.000370804	0.000282084	0.000939938	0.000337808	0.000553291		2.43011e-05	0	6.46225e-05	0.000372959	0.00020077	0	0	0		0	0	0	0		0	0	0	0	0.000914913	0		CM-contra	0	0.000218818	5.68171e-05	0	1.6984e-05	1.8495e-05	2.73813e-05	0		0	0	0	0	0	0	0	0
	PCN-ipsi	0.0104648	0.000875274	0.00485041	0.00307232	0.00301644	0.00519508	0.00296503	0.00430262		0.001342	0.00242643	0.00343116	0.0043332	0.0035918	0.00238391	0	0		0	0	0	0.0130841		0.00126263	0	0.00323974	0.00175285	0.0043679	0.000679314		PCN-contra	0	0	4.58489e-06	8.39667e-06	0	0	0	1.49424e-05		0	0	0	0	0	0	0	0
	CL-ipsi	0.00423031	0.00175055	0.00413106	0.00389431	0.00494778	0.00562844	0.00751286	0.00524382		0.00377316	0.00485511	0.00466033	0.00635856	0.0105394	0.00595168	0	0.00357356		0	0	0	0		0	0	0	0.00175285	0	0.00185639		CL-contra	0	0.000218818	0	2.88005e-05	0	7.0938e-05	0	0		0	0.000232047	0	0	0	0	0	0
	PF-ipsi	0.00164861	0.00765864	0.00447216	0.00262662	0.00168139	0.00454696	0.00596279	0.00446912		0.00145524	0.00169172	0.00163927	0.00245228	0.00432746	0.00142954	0.000729927	0.00178678		0	0	0	0		0	0.00110742	0.00111111	0.000876424	0.00287902	0.0036046		PF-contra	0	0	0	1.75537e-05	1.33954e-05	9.86213e-06	0	0		0	0	0	0	0	0	0	0
	PIL-ipsi	0	0	8.33485e-05	3.53703e-05	8.10936e-06	0	0	1.76389e-05		0	0	0	0	0	0.000111226	0	0		0	0	0	0		0	0	0	0	0	0		PIL-contra	0	0	0	0	0	0	0	0		0	0	0	0	0	0	0	0
	RT-ipsi	0	0.000656455	0.000355786	0.000572616	0.000439871	0	0.000231185	0.000851868		0	0	0	0	0.00165233	0.00171507	0.000729927	0.000595593		0	0	0	0		0	0	0	0	0	0.00049776		RT-contra	0	0	0	0	0	0	0	0		0	0	0	0	0	0	0	0
	IGL-ipsi	0	0	0	0	9.36227e-06	0	0	0		0	0	0	0	0	0	0	0		0	0	0	0		0	0	0	0	0	0		IGL-contra	0	0	0	0	0	0	0	0		0	0	0	0	0	0	0	0
	IntG-ipsi	0	0	2.1005e-10	7.12342e-09	0	0	0	0		0	0	0	0	0	0	0	0		0	0	0	0		0	0	0	0	0	0		IntG-contra	0	0	0	0	0	0	0	0		0	0	0	0	0	0	0	0
	LGv-ipsi	0	0	0	0	0	0	0	0		0	0	0	0	0	0	0	0		0	0	0	0		0	0	0	0	0	0		LGv-contra	0	0	0	0	0	0	0	0		0	0	0	0	0	0	0	0
	SubG-ipsi	0	0	0	0	0	0	0	0		0	0	0	0	0	0	0	0		0	0	0	0		0	0	0	0	0	0		SubG-contra	0	0	0	0	0	0	0	0		0	0	0	0	0	0	0	0
	MH-ipsi	0	0	0	0	0	0	0	0		0	0	0	0	0	0	0	0		0	0	0	0		0	0	0	0	0	0		MH-contra	0	0	0	0	0	0	0	0		0	0	0	0	0	0	0	0
	LH-ipsi	0	0	0	0	0	0	0	0		0	0	0	0	0	0	0	0		0	0	0	0		0	0	0	0	0	0		LH-contra	0	0	0	0	0	0	0	0		0	0	0	0	0	0	0	0
HY	SO-ipsi	0	0	0	0	5.01387e-06	0	0	0		0	0	0	0	0	0	0	0		0	0	0	0		0	0	0	0	0	0		SO-contra	0	0	0	0	0	0	0	0		0	0	0	0	0	0	0	0
	ASO-ipsi	0	0	0	0	0	0	0	0		0	0	0	0	0	0	0	0		0	0	0	0		0	0	0	0	0	0		ASO-contra	0	0	0	0	0	0	0	0		0	0	0	0	0	0	0	0
	PVH-ipsi	0	0	0	0	0	0	0	0		0	0	0	0	0	0	0	0		0	0	0	0		0	0	0	0	0	0		PVH-contra	0	0	0	0	0	0	0	0		0	0	0	0	0	0	0	0
	PVa-ipsi	0	0	0	0	0	0	0	0		0	0	0	0	0	0	0	0		0	0	0	0		0	0	0	0	0	0		PVa-contra	0	0	0	0	0	0	0	0		0	0	0	0	0	0	0	0
	PVi-ipsi	0	0	0	0	0	0	0	0		0	0	0	0	0	0	0	0		0	0	0	0		0	0	0	0	0	0		PVi-contra	0	0	0	0	0	0	0	0		0	0	0	0	0	0	0	0
	ARH-ipsi	0	0	0	0	0	0	0	0		0	0	0	0	0	0	0	0		0	0	0	0		0	0	0	0	0	0		ARH-contra	0	0	0	0	0	0	0	0		0	0	0	0	0	0	0	0
	ADP-ipsi	0	0	0	0	0	0	0	0		0	0	0	0	0	0	0	0		0	0	0	0		0	0	0	0	0	0		ADP-contra	0	0	0	0	0	0	0	0		0	0	0	0	0	0	0	0
	AVP-ipsi	0	0	0	0	0	0	0	0		0	0	0	0	0	0	0	0		0	0	0	0		0	0	0	0	0	0		AVP-contra	0	0	0	0	0	0	0	0		0	0	0	0	0	0	0	0
	AVPV-ipsi	0	0	0	0	0	0	0	0		0	0	0	0	0	0	0	0		0	0	0	0		0	0	0	0	0	0		AVPV-contra	0	0	0	0	0	0	0	0		0	0	0	0	0	0	0	0
	DMH-ipsi	0	0	2.24533e-05	2.15123e-05	2.48602e-05	0	0	5.26328e-05		0	0	0	0	0	0	0	0		0	0	0	0		0	0	0	0	0	0		DMH-contra	0	0	1.98681e-05	1.06006e-05	2.32335e-05	3.94797e-05	8.16033e-06	3.75076e-05		0	0	0	6.23028e-05	0	0	0	0
	MEPO-ipsi	0	0	0	7.61667e-06	0	0	0	0		0	0	0	0	0	0	0	0		0	0	0	0		0	0	0	0	0	0		MEPO-contra	0	0	0	0	0	0	0	0		0	0	0	0	0	0	0	0
	MPO-ipsi	0	0	0	0	0	0	0	0		0	0	0	0	0	0	0	0		0	0	0	0		0	0	0	0	0	0		MPO-contra	0	0	0	0	0	0	0	0		0	0	0	0	0	0	0	0
	OV-ipsi	0	0	0	0	0	0	0	0		0	0	0	0	0	0	0	0		0	0	0	0		0	0	0	0	0	0		OV-contra	0	0	0	0	0	0	0	0		0	0	0	0	0	0	0	0
	PD-ipsi	0	0	0	0	0	0	0	0		0	0	0	0	0	0	0	0		0	0	0	0		0	0	0	0	0	0		PD-contra	0	0	0	0	0	0	0	0		0	0	0	0	0	0	0	0
	PS-ipsi	0	0	0	0	0	0	0	0		0	0	0	0	0	0	0	0		0	0	0	0		0	0	0	0	0	0		PS-contra	0	0	0	0	0	0	0	0		0	0	0	0	0	0	0	0
	PVp-ipsi	0	0	0	0	0	0	0	0		0	0	0	0	0	0	0	0		0	0	0	0		0	0	0	0	0	0		PVp-contra	0	0	0	0	0	0	0	0		0	0	0	0	0	0	0	0
	PVpo-ipsi	0	0	0	0	0	0	0	0		0	0	0	0	0	0	0	0		0	0	0	0		0	0	0	0	0	0		PVpo-contra	0	0	0	0	0	0	0	0		0	0	0	0	0	0	0	0
	SBPV-ipsi	0	0	0	0	0	0	0	0		0	0	0	0	0	0	0	0		0	0	0	0		0	0	0	0	0	0		SBPV-contra	0	0	0	0	0	0	0	0		0	0	0	0	0	0	0	0
	SCH-ipsi	0	0	0	0	0	0	0	0		0	0	0	0	0	0	0	0		0	0	0	0		0	0	0	0	0	0		SCH-contra	0	0	0	0	0	0	0	0		0	0	0	0	0	0	0	0
	SFO-ipsi	0	0	0	0	0	0	0	0		0	0	0	0	0	0	0	0		0	0	0	0		0	0	0	0	0	0		SFO-contra	0	0	0	0	0	0	0	0		0	0	0	0	0	0	0	0
	VMPO-ipsi	0	0	0	0	0	0	0	0		0	0	0	0	0	0	0	0		0	0	0	0		0	0	0	0	0	0		VMPO-contra	0	0	0	0	0	0	0	0		0	0	0	0	0	0	0	0
	VLPO-ipsi	0	0	6.94922e-06	0	0	0	0	0		0	0	0	0	0	0	0	0		0	0	0	0		0	0	0	0	0	0		VLPO-contra	0	0	0	0	0	0	0	0		0	0	0	0	0	0	0	0
	AHN-ipsi	0	0	1.45399e-05	1.05157e-05	3.36218e-05	1.41848e-05	3.04234e-05	0		0	0	0	0	0	0.000124191	0	0		0	0	0	0		0	0	0	0	0	0		AHN-contra	0	0	2.78761e-05	0	0	0	0	0		0	0	0	0	0	0	0	0
	LM-ipsi	0	0	0	0	0	0	0	0		0	0	0	0	0	0	0	0		0	0	0	0		0	0	0	0	0	0		LM-contra	0	0	0	0	0	0	0	0		0	0	0	0	0	0	0	0
	MM-ipsi	0	0	0	0	0	0	0	0		0	0	0	0	0	0	0	0		0	0	0	0		0	0	0	0	0	0		MM-contra	0	0	0	0	0	0	0	0		0	0	0	0	0	0	0	0
	SUM-ipsi	0	0	5.02765e-05	0.000115394	5.86205e-05	0	0	0		0	0	0	0	0.000569936	0	0	0		0	0	0	0		0	0	0	0	0	0		SUM-contra	0	0	0	0	0	0	0	0		0	0	0	0	0	0	0	0
	TMd-ipsi	0	0	0	0	6.17666e-06	5.23644e-06	0	0		0	0	0	0	0	0	0	0		0	0	0	0		0	0	0	0	0	0		TMd-contra	0	0	0	0	0	0	0	0		0	0	0	0	0	0	0	0
	TMv-ipsi	0	0	0	0	0	0	0	0		0	0	0	0	0	0	0	0		0	0	0	0		0	0	0	0	0	0		TMv-contra	0	0	0	0	0	0	0	0		0	0	0	0	0	0	0	0
	MPN-ipsi	0	0	0	0	0	0	0	0		0	0	0	0	0	0	0	0		0	0	0	0		0	0	0	0	0	0		MPN-contra	0	0	0	0	0	0	0	0		0	0	0	0	0	0	0	0
	PMd-ipsi	0	0	1.40404e-06	1.49112e-05	4.3872e-06	4.468e-06	0	0		0	0	0	0	0	0	0	0		0	0	0	0		0	0	0	0	0	0		PMd-contra	0	0	2.78374e-06	0	1.54145e-07	0	0	0		0	0	0	0	2.48501e-07	0	0	0
	PMv-ipsi	0	0	2.62424e-05	4.73663e-06	1.10175e-05	1.40046e-05	2.78596e-05	0		0	0	0	0	0	0	0	0		0	0	0	0		0	0	0	0	0	0		PMv-contra	0	0	0	7.00375e-06	0	0	0	0		0	0	0	0	0	0	0	0
	PVHd-ipsi	0	0	2.13476e-05	1.56309e-05	2.41578e-05	0	0	0		0	0	0	0	0	0	0	0		0	0	0	0		0	0	0	0	0	0		PVHd-contra	0	0	0	0	0	0	0	0		0	0	0	0	0	0	0	0
	VMH-ipsi	0	0	2.00044e-05	1.81702e-05	6.34692e-06	0	0	0		0	0	0	0	0	0	0	0		0	0	0	0		0	0	0	0	0	0		VMH-contra	0	0	0	5.91057e-06	2.822e-05	1.18261e-05	0	0		0	0	0	0	0	0	0	0
	PH-ipsi	0	0	5.571e-05	0.000145227	0.000126935	7.42152e-05	5.06743e-05	9.6846e-05		0	0	0	0	0.000201901	0	0	0		0	0	0	0		0	0	0	0	0	0.00024888		PH-contra	0	0	0	0	0	0	0	0		0	0	0	0	0	0	0	0
	LHA-ipsi	0	0.000656455	0.000894939	0.000601373	0.0010167	0.000687113	0	0.000531492		0	0	0	0	0	0	0	0		0	0	0	0		0	0	0	0	0	0		LHA-contra	0	0	0	0	0	0	0	0		0	0	0	0	0	0	0	0
	LPO-ipsi	0	0.000656455	0.000309491	0.00049184	0.000199109	0.000398624	0.000479331	0.000652958		0.000154459	0	0	0.000468279	0.000515303	0.000765714	0	0		0	0	0	0		0	0	0	0	0	0		LPO-contra	0	0	2.94033e-05	0	0	0	0	0		0	0	0	0	0	0	0	0
	PST-ipsi	0	0	4.21756e-05	2.63714e-05	5.28532e-05	2.75303e-05	5.27121e-07	0		0	0	0	0	0	0	0	0		0	0	0	0		0	0	0	0	0	0		PST-contra	0	0	2.57574e-06	0	0	0	1.5519e-06	0		0	0	0	0	0	0	0	0
	PSTN-ipsi	0	0	0.000285261	0.000195296	0.00017401	0.000274341	0.000131432	0.000209175		0.000131677	0.000128429	8.29005e-05	0.000270841	0.000327301	0	0	0		0	0	0	0		0	0	0	0	0	0		PSTN-contra	0	0	0	0	0	0	0	0		0	0	0	0	0	0	0	0
	PeF-ipsi	0	0	1.82504e-05	4.42436e-05	4.96018e-05	2.29257e-05	0	2.70807e-05		0	0	0	4.03474e-05	0	0	0	0		0	0	0	0		0	0	0	0	0	0		PeF-contra	0	0	1.08345e-05	3.81025e-06	7.64492e-06	0	0	0		0	0	0	0	0	0	0	0
	RCH-ipsi	0	0	0	0	0	0	3.06352e-05	0		0	0	0	0	0	0	0	0		0	0	0	0		0	0	0	0	0	0		RCH-contra	0	0	0	0	1.98233e-06	0	0	0		0	0	0	0	0	0	0	0
	STN-ipsi	0	0	0.000145328	7.42662e-05	0.000121367	6.90143e-05	0.000177062	2.92651e-05		0	0	0.00138196	2.3948e-05	5.42878e-05	0	0	0		0	0	0	0		0	0	0	0	0	0		STN-contra	0	0	0	0	1.06386e-05	0	0	0		0	0	0.000683903	0	0	0	0	0
	TU-ipsi	0	0	0.000125305	0	0	0	0	0		0	0	0	0	0	0	0	0		0	0	0	0		0	0	0	0	0	0		TU-contra	0	0	0	0	0	0	0	0		0	0	0	0	0	0	0	0
	ZI-ipsi	0	0	0.00221353	0.00182042	0.00175067	0.000729424	0.0013718	0.00204261		0.00110591	0.000817309	0.00032226	0.000895692	0.00178821	0.00327879	0.00145985	0.00119119		0	0	0	0		0	0	0	0	0	0.00049776		ZI-contra	0	0	0	0	0	0	0	0		0	0	0	0	0	0	0	0
	ME-ipsi	0	0	0	0	0	0	0	0		0	0	0	0	0	0	0	0		0	0	0	0		0	0	0	0	0	0		ME-contra	0	0	0	0	0	0	0	0		0	0	0	0	0	0	0	0
MIDBRAIN	SCs-ipsi	0	0	0	0	0	0	0	0		0	0	0	0	0	0	0	0		0	0	0	0		0	0	0	0	0	0		SCs-contra	0	0	0	0	0	0	0	0		0	0	0	0	0	0	0	0
	IC-ipsi	0	0	0	0	0	0	0	0		0	0	0	0	0	0	0	0		0	0	0	0		0	0	0	0	0	0		IC-contra	0	0	0	0	0	0	0	0		0	0	0	0	0	0	0	0
	NB-ipsi	0	0	0	0	0	0	0	0		0	0	0	0	0	0	0	0		0	0	0	0		0	0	0	0	0	0		NB-contra	0	0	0	0	0	0	0	0		0	0	0	0	0	0	0	0
	SAG-ipsi	0	0	0	0	0	0	0	0		0	0	0	0	0	0	0	0		0	0	0	0		0	0	0	0	0	0		SAG-contra	0	0	0	0	0	0	0	0		0	0	0	0	0	0	0	0
	PBG-ipsi	0	0	0	0	0	0	0	0		0	0	0	0	0	0	0	0		0	0	0	0		0	0	0	0	0	0		PBG-contra	0	0	0	0	0	0	0	0		0	0	0	0	0	0	0	0
	MEV-ipsi	0	0	0	0	0	0	0	0		0	0	0	0	0	0	0	0		0	0	0	0		0	0	0	0	0	0		MEV-contra	0	0	0	0	0	0	0	0		0	0	0	0	0	0	0	0
	SCO-ipsi	0	0	0	0	0	0	0	0		0	0	0	0	0	0	0	0		0	0	0	0		0	0	0	0	0	0		SCO-contra	0	0	0	0	0	0	0	0		0	0	0	0	0	0	0	0
	SNr-ipsi	0	0	0	0	0	0	0	0		0	0	0	0	0	0	0	0		0	0	0	0		0	0	0	0	0	0		SNr-contra	0	0	0	0	0	0	0	0		0	0	0	0	0	0	0	0
	VTA-ipsi	0	0	0.000119165	2.99543e-05	1.67094e-05	0	0	7.14599e-05		0	0	0	0	0	0	0	0		0	0	0	0		0	0	0	0	0	0		VTA-contra	0	0	0	0	0	0	0	0		0	0	0	0	0	0	0	0
	PN-ipsi	0	0	0	0	0	0	0	0		0	0	0	0	0	0	0	0		0	0	0	0		0	0	0	0	0	0		PN-contra	0	0	0	0	0	0	0	0		0	0	0	0	0	0	0	0
	RR-ipsi	0	0	0	1.58949e-05	0	0	3.89027e-05	0		0	0	0	0	0	0	0	0		0	0	0	0		0	0	0	0	0	0		RR-contra	0	0	4.11171e-06	0	0	0	0	0		0	0	0	0	0	0	0	0
	MRN-ipsi	0	0.00109409	0	0	0.000608155	0	0	0		0	0	0	0	0	0	0	0.00119119		0	0	0	0		0	0	0	0	0	0		MRN-contra	0	0	0	0	0	0	0	0		0	0	0	0	0	0	0	0
	SCm-ipsi	0	0	0	0	0	0	0	0		0	0	0	0	0	0	0	0		0	0	0	0		0	0	0	0	0	0		SCm-contra	0	0	0	0	0	0	0	0		0	0	0	0	0	0	0	0
	PAG-ipsi	0	0.000437637	0.000467676	0	0	0	0	0		0	0	0	0	0	0	0	0		0	0	0	0		0	0	0	0	0	0.00024888		PAG-contra	0	0.000218818	0	0	0	0	0	0		0	0	0	0	0	0	0	0
	APN-ipsi	0	0	0	0	0.000394017	0	0	0		0	0	0	0	0	0	0	0		0	0	0	0		0	0	0	0	0	0		APN-contra	0	0	0	0	0	0	0	0		0	0	0	0	0	0	0	0
	MPT-ipsi	0	0	0	0	0	0	0	0		0	0	0	0	0	0	0	0		0	0	0	0		0	0	0	0	0	0		MPT-contra	0	0	0	0	0	0	0	0		0	0	0	0	0	0	0	0
	NOT-ipsi	0	0	0	0	0	0	0	0		0	0	0	0	0	0	0	0		0	0	0	0		0	0	0	0	0	0		NOT-contra	0	0	0	0	0	0	0	0		0	0	0	0	0	0	0	0
	NPC-ipsi	0	0	0	0	0	0	0	0		0	0	0	0	0	0	0	0		0	0	0	0		0	0	0	0	0	0		NPC-contra	0	0	0	0	1.51136e-05	0	0	0		0	0	0	0	0	0	0	0
	OP-ipsi	0	0	0	0	0	0	0	0		0	0	0	0	0	0	0	0		0	0	0	0		0	0	0	0	0	0		OP-contra	0	0	0	0	0	0	0	0		0	0	0	0	0	0	0	0
	PPT-ipsi	0	0	0	0	0	0	0	0		0	0	0	0	0	0	0	0		0	0	0	0		0	0	0	0	0	0		PPT-contra	0	0	0	0	0	0	0	0		0	0	0	0	0	0	0	0
	CUN-ipsi	0	0	0	0	0	0	0	0		0	0	0	0	0	0	0	0		0	0	0	0		0	0	0	0	0	0		CUN-contra	0	0	0	0	0	0	0	0		0	0	0	0	0	0	0	0
	RN-ipsi	0	0	0	0	2.2418e-05	2.06966e-05	0	5.01382e-05		0.000127799	0	0	0	0	0	0	0		0	0	0	0		0	0	0	0	0	0		RN-contra	0	0	0	0	1.01173e-05	0	0	0		7.92212e-05	0	0	0	0	0	0	0
	III-ipsi	0	0	1.02369e-05	3.81263e-22	5.31928e-10	0	0	0		0	0	0	0	0	0	0	0		0	0	0	0		0	0	0	0	0	0		III-contra	0	0	1.38267e-06	0	0	0	0	0		0	0	0	0	0	0	0	0
	MA3-ipsi	0	0	0	0	5.12152e-07	4.24796e-07	0	7.36091e-24		1.49113e-09	0	5.7344e-06	0	0	0	0	0		0	0	0	0		0	0	0	0	0	0		MA3-contra	0	0	0	0	0	0	0	0		0	0	0	0	0	0	0	0
	EW-ipsi	0	0	2.03194e-06	2.0922e-06	1.72223e-05	1.63119e-05	0	3.51913e-07		2.38108e-05	0	0	0	0	0	0	0		0	0	0	0		0	0	0	0	0	0		EW-contra	0	0	9.13168e-08	0	0	0	0	0		0	0	0	0	0	0	0	0
	IV-ipsi	0	0	1.63715e-05	0	1.40446e-06	7.10581e-07	2.8057e-22	7.33635e-09		0	0	0	0	0	0	0	0		0	0	0	0		0	0	0	0	0	0		IV-contra	0	0	2.59075e-06	0	0	0	0	0		0	0	0	0	0	0	0	0
	Pa4-ipsi	0	0	0	0	0	0	0	0		0	0	0	0	0	0	0	0		0	0	0	0		0	0	0	0	0	0		Pa4-contra	0	0	0	0	0	0	0	0		0	0	0	0	0	0	0	0
	VTN-ipsi	0	0	6.0095e-06	0	0	0	0	0		0	0	0	0	0	0	0	0		0	0	0	0		0	0	0	0	0	0		VTN-contra	0	0	0	0	0	0	1.10662e-05	0		0	0	0	0	0	0	0	0
	AT-ipsi	0	0	0	0	0	0	0	0		0	0	0	0	0	0	0	0		0	0	0	0		0	0	0	0	0	0		AT-contra	0	0	9.21293e-06	0	8.50884e-06	0	0	1.71082e-05		0	0	0	0	0	0	0	0
	LT-ipsi	0	0	0	4.91842e-08	0	0	0	0		0	0	0	0	0	0	0	0		0	0	0	0		0	0	0	0	0	0		LT-contra	0	0	0	0	0	0	0	0		0	0	0	0	0	0	0	0
	DT-ipsi	0	0	0	0	0	0	0	0		0	0	0	0	0	0	0	0		0	0	0	0		0	0	0	0	0	0		DT-contra	0	0	0	0	0	0	0	0		0	0	0	0	0	0	0	0
	MT-ipsi	0	0	8.77592e-07	1.09555e-05	0	0	0	0		0	0	0	0	2.16822e-05	0	0	0		0	0	0	0		0	0	0	0	0	0		MT-contra	0	0	0	0	0	0	0	0		0	0	0	0	0	0	0	0
	SNc-ipsi	0	0	4.66347e-05	1.25615e-05	1.4988e-05	0	5.46342e-06	0		0	0	0	0	0	0	0	0.000595593		0	0	0	0		0	0	0	0	0	0		SNc-contra	0	0	0	1.70146e-05	0	0	0	0		0	0	0	0	0	0	0	0
	PPN-ipsi	0	0	0	0	0	0	0	0		0	0	0	0	0	0	0	0.000595593		0	0	0	0		0	0	0	0	0	0		PPN-contra	0	0	0	0	0	0	0	0		0	0	0	0	0	0	0	0
	IF-ipsi	0	0	0	0	0	0	0	0		0	0	0	0	0	0	0	0		0	0	0	0		0	0	0	0	0	0		IF-contra	0	0	0	0	0	0	0	0		0	0	0	0	0	0	0	0
	IPN-ipsi	0	0	0	0	0	0	0	0		0	0	0	0	0	0	0	0		0	0	0	0		0	0	0	0	0	0		IPN-contra	0	0	0	0	0	0	0	0		0	0	0	0	0	0	0	0
	RL-ipsi	0	0	0	0	0	0	0	0		0	0	0	0	0	0	0	0		0	0	0	0		0	0	0	0	0	0		RL-contra	0	0	0	0	0	0	0	0		0	0	0	0	0	0	0	0
	CLI-ipsi	0	0	0	0	0	0	0	0		0	0	0	0	0	0	0	0		0	0	0	0		0	0	0	0	0	0		CLI-contra	0	0	0	0	0	0	0	0		0	0	0	0	0	0	0	0
	DR-ipsi	0	0.000218818	0.000429586	0.000251196	0.000451176	0.000211889	0.000219902	3.75255e-05		2.57064e-05	0.000109891	0	0.000205717	0.000347164	0.000267907	0	0		0	0	0	0		0	0	0	0	0	0		DR-contra	0	0	0.000362419	0	0	0	0	0		0	0	0	0	0	0	0	0
PONS	NLL-ipsi	0	0	0	0	0	0	0	0		0	0	0	0	0	0	0	0		0	0	0	0		0	0	0	0	0	0		NLL-contra	0	0	0	0	0	0	0	0		0	0	0	0	0	0	0	0
	PSV-ipsi	0	0	0	0	0	0	0	0		0	0	0	0	0	0	0	0		0	0	0	0		0	0	0	0	0	0		PSV-contra	0	0	0	0	0	0	0	0		0	0	0	0	0	0	0	0
	PB-ipsi	0	0.000218818	0	0	0	0	0	0		0	0	0	0	0	0	0	0		0	0	0	0		0	0	0	0	0	0		PB-contra	0	0.000218818	0	0	0	0	0	0		0	0	0	0	0	0	0	0
	SOC-ipsi	0	0	0	0	0	0	0	0		0	0	0	0	0	0	0	0		0	0	0	0		0	0	0	0	0	0		SOC-contra	0	0	0	0	0	0	0	0		0	0	0	0	0	0	0	0
	B-ipsi	0	0	7.66427e-06	0	9.002e-06	0	0	0		0	0	0	0	0	0	0	0		0	0	0	0		0	0	0	0	0	0		B-contra	0	0	7.13183e-06	0	0	0	0	0		0	0	0	0	0	0	0	0
	DTN-ipsi	0	0	0	2.10658e-05	0	0	0	0		0	0	0	0	0	0	0	0		0	0	0	0		0	0	0	0	0	0		DTN-contra	0	0	0	0	0	0	0	0		0	0	0	0	0	0	0	0
	PDTg-ipsi	0	0	0	0	0	0	0	0		0	0	0	0	0	0	0	0		0	0	0	0		0	0	0	0	0	0		PDTg-contra	0	0	0	0	0	0	0	0		0	0	0	0	0	0	0	0
	PCG-ipsi	0	0	0	0	0	0	0	0		0	0	0	0	0	0	0	0		0	0	0	0		0	0	0	0	0	0		PCG-contra	0	0	0	0	0	0	0	0		0	0	0	0	0	0	0	0
	PG-ipsi	0	0	0	0	0	0	0	0		0	0	0	0	0	0	0	0		0	0	0	0		0	0	0	0	0	0		PG-contra	0	0	0	0	0	0	0	0		0	0	0	0	0	0	0	0
	PRNc-ipsi	0	0	0	0	0	0	0	0		0	0	0	0	0	0	0	0		0	0	0	0		0	0	0	0	0	0		PRNc-contra	0	0	0	0	0	0	0	0		0	0	0	0	0	0	0	0
	SG-ipsi	0	0	0	0	0	0	0	0		0	0	0	0	0	0	0	0		0	0	0	0		0	0	0	0	0	0		SG-contra	0	0	0	0	0	1.31525e-09	0	0		0	0	0	0	0	0	0	0
	SUT-ipsi	0	0	3.01002e-06	0	5.75364e-06	0	0	7.08075e-06		0	0	0	0	0	0	0	0		0	0	0	0		0	0	0	0	0	0		SUT-contra	0	0	0	0	0	0	0	0		0	0	0	0	0	0	0	0
	TRN-ipsi	0	0	0	0	0	0	0	0		0	0	0	0	0	0	0	0		0	0	0	0		0	0	0	0	0	0		TRN-contra	0	0	0	0	0	0	0	0		0	0	0	0	0	0	0	0
	V-ipsi	0	0	0	0	0	0	0	0		0	0	0	0	0	0	0	0		0	0	0	0		0	0	0	0	0	0		V-contra	0	0	0	0	0	0	0	0		0	0	0	0	0	0	0	0
	P5-ipsi	0	0	0	0	0	0	0	0		9.33994e-05	0	0	0	0	0	0	0		0	0	0	0		0	0	0	0	0	0		P5-contra	0	0	0	0	0	0	0	0		0.000177928	0	0	0	0	0	0	0
	Acs5-ipsi	0	0	0	0	0	0	0	0		1.5298e-05	0	0	0	0	0	0	0		0	0	0	0		0	0	0	0	0	0		Acs5-contra	0	0	0	0	0	0	0	0		2.38951e-05	0	0	0	0	0	0	0
	PC5-ipsi	0	0	0	0	0	0	0	0		0	0	0	0	0	0	0	0		0	0	0	0		0	0	0	0	0	0		PC5-contra	0	0	0	0	0	0	0	0		0	0	0	0	0	0	0	0
	I5-ipsi	0	0	0	0	0	0	0	0		0	0	0	0	0	0	0	0		0	0	0	0		0	0	0	0	0	0		I5-contra	0	0	0	0	0	0	0	0		0	0	0	0	0	0	0	0
	CS-ipsi	0	0.000218818	0.000633714	0.000335632	0.000760474	0.00066184	0.000299164	0.000265718		0	0	0	0	0.00115966	0	0	0		0	0	0	0		0	0	0	0	0	0		CS-contra	0	0	0.000514776	0.000524395	0.000623694	0.000414909	0.00041205	0.000444274		0	0	0	0	0.00203686	0	0	0
	LC-ipsi	0	0	0.000189426	5.18669e-05	0.000192447	7.41752e-05	4.01257e-06	9.35518e-05		7.73956e-06	0	0	9.14509e-06	1.75245e-06	0	0	0		0	0	0	0		0	0	0	0	0	0		LC-contra	0	0.000218818	1.12821e-05	5.34488e-06	1.49566e-06	0	7.33754e-06	0		0	0	0	0	0	0	0	0
	LDT-ipsi	0	0	0.000140098	3.83773e-05	6.78508e-05	0	0	0		0	0	0	0	0	0	0	0		0	0	0	0		0	0	0	0	0	0		LDT-contra	0	0	2.86305e-05	0	0	3.09354e-05	0	0		0	0	0	0	0	0	0	0
	NI-ipsi	0	0	3.00988e-05	4.28246e-05	4.60309e-05	6.19497e-05	0	5.46894e-05		0	0	0	0	0	0	0	0		0	0	0	0		0	0	0	0	0	0		NI-contra	0	0	0	2.99012e-05	0	1.03479e-05	0	9.12436e-06		0	0	0	0	0	0	0	0
	PRNr-ipsi	0	0	0.000140071	7.19993e-05	0.000116457	0	0	0.000173712		0.000571719	0	0	0.000164704	0.000415895	0	0	0		0	0	0	0		0	0	0	0	0	0		PRNr-contra	0	0	0	0	8.20383e-05	0	0	0		0.000628861	0	0	0	0	0	0	0
	RPO-ipsi	0	0	0	0	0	0	0	0		0	0	0	0	0	0	0	0		0	0	0	0		0	0	0	0	0	0		RPO-contra	0	0	0	0	0	0	0	0		0	0	0	0	0	0	0	0
	SLC-ipsi	0	0	7.30145e-05	1.72843e-05	6.17661e-05	1.21703e-05	1.40217e-05	3.8422e-05		0	0	0	0	0	0	0	0		0	0	0	0		0	0	0	0	0	0		SLC-contra	0	0	2.42632e-05	0	0	0	0	0		0	0	0	1.3165e-06	0	0	0	0
	SLD-ipsi	0	0	0	0	0	0	0	0		0	0	0	0	0	0	0	0		0	0	0	0		0	0	0	0	0	0		SLD-contra	0	0	0	0	0	0	0	0		0	0	0	0	0	0	0	0
MEDULLA	AP-ipsi	0	0	0	0	0	0	0	0		0	0	0	0	0	0	0	0		0	0	0	0		0	0	0	0	0	0		AP-contra	0	0	0	0	0	0	0	0		0	0	0	0	0	0	0	0
	DCO-ipsi	0	0	0	0	0	0	0	0		0	0	0	0	0	0	0	0		0	0	0	0		0	0	0	0	0	0		DCO-contra	0	0	0	0	0	0	0	0		0	0	0	0	0	0	0	0
	VCO-ipsi	0	0	0	0	0	0	0	0		0	0	0	0	0	0	0	0		0	0	0	0		0	0	0	0	0	0		VCO-contra	0	0	0	0	0	0	0	0		0	0	0	0	0	0	0	0
	CU-ipsi	0	0	0	0	0	0	0	0		0	0	0	0	0	0	0	0		0	0	0	0		0	0	0	0	0	0		CU-contra	0	0	0	0	0	0	0	0		0	0	0	0	0	0	0	0
	GR-ipsi	0	0	0	0	0	0	0	0		0	0	0	0	0	0	0	0		0	0	0	0		0	0	0	0	0	0		GR-contra	0	0	0	0	0	0	0	0		0	0	0	0	0	0	0	0
	ECU-ipsi	0	0	0	0	0	0	0	0		0	0	0	0	0	0	0	0		0	0	0	0		0	0	0	0	0	0		ECU-contra	0	0	0	0	0	0	0	0		0	0	0	0	0	0	0	0
	NTB-ipsi	0	0	0	0	0	0	0	0		0	0	0	0	0	0	0	0		0	0	0	0		0	0	0	0	0	0		NTB-contra	0	0	0	0	0	0	0	0		0	0	0	0	0	0	0	0
	NTS-ipsi	0	0	0	0	0	0	0	0		0	0	0	0	0	0	0	0		0	0	0	0		0	0	0	0	0	0		NTS-contra	0	0	0	0	0	0	0	0		0	0	0	0	0	0	0	0
	SPVC-ipsi	0	0	0	0	0	0	0	0		0	0	0	0	0	0	0	0		0	0	0	0		0	0	0	0	0	0		SPVC-contra	0	0	0	0	0	0	0	0		0	0	0	0	0	0	0	0
	SPVI-ipsi	0	0	0	0	0	0	0	0		0	0	0	0	0	0	0	0		0	0	0	0		0	0	0	0	0	0		SPVI-contra	0	0	0	0	0	0	0	0		0	0	0	0	0	0	0	0
	SPVO-ipsi	0	0	0	0	0	0	0	0		0	0	0	0	0	0	0	0		0	0	0	0		0	0	0	0	0	0		SPVO-contra	0	0	0	0	0	0	0	0		0	0	0	0	0	0	0	0
	Pa5-ipsi	0	0	0	0	0	0	0	0		0	0	0	0	0	0	0	0		0	0	0	0		0	0	0	0	0	0		Pa5-contra	0	0	0	0	0	0	0	0		0	0	0	0	0	0	0	0
	VI-ipsi	0	0	0	0	0	0	0	0		0	0	0	0	0	0	0	0		0	0	0	0		0	0	0	0	0	0		VI-contra	0	0	0	0	0	0	0	0		0	0	0	0	0	0	0	0
	VII-ipsi	0	0	0	0	0	0	0	0		0	0	0	0	0	0	0	0		0	0	0	0		0	0	0	0	0	0		VII-contra	0	0	0	0	0	0	0	0		0	0	0	0	0	0	0	0
	ACVII-ipsi	0	0	0	0	0	0	0	0		0	0	0	0	0	0	0	0		0	0	0	0		0	0	0	0	0	0		ACVII-contra	0	0	0	0	0	0	0	0		0	0	0	0	0	0	0	0
	AMB-ipsi	0	0	0	0	0	0	0	0		0	0	0	0	0	0	0	0		0	0	0	0		0	0	0	0	0	0		AMB-contra	0	0	0	0	0	0	0	0		0	0	0	0	0	0	0	0
	DMX-ipsi	0	0	0	0	0	0	0	0		0	0	0	0	0	0	0	0		0	0	0	0		0	0	0	0	0	0		DMX-contra	0	0	0	0	0	0	0	0		0	0	0	0	0	0	0	0
	GRN-ipsi	0	0	0	0	0	0	0	0		0	0	0	0	0	0	0	0		0	0	0	0		0	0	0	0	0	0		GRN-contra	0	0	0	0	0	0	0	0		0	0	0	0	0	0	0	0
	ICB-ipsi	0	0	0	0	0	0	0	0		0	0	0	0	0	0	0	0		0	0	0	0		0	0	0	0	0	0		ICB-contra	0	0	0	0	0	0	0	0.000184781		0	0	0	0	0	0	0	0
	IO-ipsi	0	0	0	0	0	0	0	0		0	0	0	0	0	0	0	0		0	0	0	0		0	0	0	0	0	0		IO-contra	0	0	0	0	0	0	0	0		0	0	0	0	0	0	0	0
	IRN-ipsi	0	0	0	0	0	0	0	0		0	0	0	0	0	0	0	0		0	0	0	0		0	0	0	0	0	0		IRN-contra	0	0	0	0	0	0	0	0		0	0	0	0	0	0	0	0
	ISN-ipsi	0	0	0	0	0	0	0	0		0	0	0	0	0	0	0	0		0	0	0	0		0	0	0	0	0	0		ISN-contra	0	0	0	0	0	0	0	0		0	0	0	0	0	0	0	0
	LIN-ipsi	0	0	0	0	0	0	0	0		0	0	0	0	0	0	0	0		0	0	0	0		0	0	0	0	0	0		LIN-contra	0	0	0	0	0	0	0	0		1.54031e-05	0	0	0	0	0	0	0
	LRN-ipsi	0	0	0	0	0	0	0	0		0	0	0	0	0	0	0	0		0	0	0	0		0	0	0	0	0	0		LRN-contra	0	0	0	0	0	0	0	0		0	0	0	0	0	0	0	0
	MARN-ipsi	0	0	0	0	0	0	0	0		0	0	0	0	0	0	0	0		0	0	0	0		0	0	0	0	0	0		MARN-contra	0	0	0	0	0	0	0	0		0	0	0	0	0	0	0	0
	MDRN-ipsi	0	0	0	0	0	0	0	0		0	0	0	0	0	0	0	0		0	0	0	0		0	0	0	0	0	0		MDRN-contra	0	0	0	0	0	0	0	0		0	0	0	0	0	0	0	0
	MDRNd-ipsi	0	0	0	0	0	0	0	0		0	0	0	0	0	0	0	0		0	0	0	0		0	0	0	0	0	0		MDRNd-contra	0	0	0	0	0	0	0	0		0	0	0	0	0	0	0	0
	MDRNv-ipsi	0	0	0	0	0	0	0	0		0	0	0	0	0	0	0	0		0	0	0	0		0	0	0	0	0	0		MDRNv-contra	0	0	0	0	0	0	0	0		0	0	0	0	0	0	0	0
	PARN-ipsi	0	0	0	0	0	0	0	0		0	0	0	0	0	0	0	0		0	0	0	0		0	0	0	0	0	0		PARN-contra	0	0	0	0	0	0	0	0		0	0	0	0	0	0	0	0
	PAS-ipsi	0	0	0	0	0	0	0	0		0	0	0	0	0	0	0	0		0	0	0	0		0	0	0	0	0	0		PAS-contra	0	0	0	0	0	0	0	0		0	0	0	0	0	0	0	0
	PGRNd-ipsi	0	0	0	0	0	0	0	0		0	0	0	0	0	0	0	0		0	0	0	0		0	0	0	0	0	0		PGRNd-contra	0	0	0	0	0	0	0	0		0	0	0	0	0	0	0	0
	PGRNl-ipsi	0	0	0	0	0	0	0	0		0	0	0	0	0	0	0	0		0	0	0	0		0	0	0	0	0	0		PGRNl-contra	0	0	0	0	0	0	0	0		0	0	0	0	0	0	0	0
	NR-ipsi	0	0	0	0	0	0	0	0		0	0	0	0	0	0	0	0		0	0	0	0		0	0	0	0	0	0		NR-contra	0	0	0	0	0	0	0	0		0	0	0	0	0	0	0	0
	PRP-ipsi	0	0	0	0	0	0	0	0		0	0	0	0	0	0	0	0		0	0	0	0		0	0	0	0	0	0		PRP-contra	0	0	0	0	0	0	0	0		0	0	0	0	0	0	0	0
	PPY-ipsi	0	0	0	0	0	0	0	0		0	0	0	0	0	0	0	0		0	0	0	0		0	0	0	0	0	0		PPY-contra	0	0	0	0	0	0	0	0		0	0	0	0	0	0	0	0
	LAV-ipsi	0	0	0	0	0	0	0	0		0	0	0	0	0	0	0	0		0	0	0	0		0	0	0	0	0	0		LAV-contra	0	0	0	0	0	0	0	0		0	0	0	0	0	0	0	0
	MV-ipsi	0	0	0	0	0	0	0	0		0	0	0	0	0	0	0	0		0	0	0	0		0	0	0	0	0	0		MV-contra	0	0	0	0	0	0	0	0		0	0	0	0	0	0	0	0
	SPIV-ipsi	0	0	0	0	0	0	0	0		0	0	0	0	0	0	0	0		0	0	0	0		0	0	0	0	0	0		SPIV-contra	0	0	0	0	0	0	0	0		0	0	0	0	0	0	0	0
	SUV-ipsi	0	0	0	0	0	0	0	0		0	0	0	0	0	0	0	0		0	0	0	0		0	0	0	0	0	0		SUV-contra	0	0	0	0	0	0	0	0		0	0	0	0	0	0	0	0
	x-ipsi	0	0	0	0	0	0	0	0		0	0	0	0	0	0	0	0		0	0	0	0		0	0	0	0	0	0		x-contra	0	0	0	0	0	0	0	0		0	0	0	0	0	0	0	0
	XII-ipsi	0	0	0	0	0	0	0	0		0	0	0	0	0	0	0	0		0	0	0	0		0	0	0	0	0	0		XII-contra	0	0	0	0	0	0	0	0		0	0	0	0	0	0	0	0
	y-ipsi	0	0	0	0	0	0	0	0		0	0	0	0	0	0	0	0		0	0	0	0		0	0	0	0	0	0		y-contra	0	0	0	0	0	0	0	0		0	0	0	0	0	0	0	0
	RM-ipsi	0	0	0	0	0	0	0	0		0	0	0	0	0	0	0	0		0	0	0	0		0	0	0	0	0	0		RM-contra	0	0	0	0	0	0	0	0		0	0	0	0	0	0	0	0
	RPA-ipsi	0	0	0	0	0	0	0	0		0	0	0	0	0	0	0	0		0	0	0	0		0	0	0	0	0	0		RPA-contra	0	0	0	0	0	0	0	0		0	0	0	0	0	0	0	0
	RO-ipsi	0	0	0	0	0	0	0	0		0	0	0	0	0	0	0	0		0	0	0	0		0	0	0	0	0	0		RO-contra	0	0	0	0	0	0	0	0		0	0	0	0	0	0	0	0
CB	LING-ipsi	0	0	0	0	0	0	0	0		0	0	0	0	0	0	0	0		0	0	0	0		0	0	0	0	0	0		LING-contra	0	0	0	0	0	0	0	0		0	0	0	0	0	0	0	0
	CENT-ipsi	0	0.000218818	0	0	0	0	0	0		0	0	0	0	0	0	0	0		0	0	0	0		0	0	0	0	0	0		CENT-contra	0	0	0	0	0	0	0	0		0	0	0	0	0	0	0	0
	CUL-ipsi	0	0	0	0	0	0	0	0		0	0	0	0	0	0	0	0		0	0	0	0		0	0	0	0	0	0		CUL-contra	0	0	0	0	0	0	0	0		0	0	0	0	0	0	0	0
	DEC-ipsi	0	0	0	0	0	0	0	0		0	0	0	0	0	0	0	0		0	0	0	0		0	0	0	0	0	0		DEC-contra	0	0	0	0	0	0	0	0		0	0	0	0	0	0	0	0
	FOTU-ipsi	0	0	0	0	0	0	0	0		0	0	0	0	0	0	0	0		0	0	0	0		0	0	0	0	0	0		FOTU-contra	0	0	0	0	0	0	0	0		0	0	0	0	0	0	0	0
	PYR-ipsi	0	0	0	0	0	0	0	0		0	0	0	0	0	0	0	0		0	0	0	0		0	0	0	0	0	0		PYR-contra	0	0	0	0	0	0	0	0		0	0	0	0	0	0	0	0
	UVU-ipsi	0	0	0	0	0	0	0	0		0	0	0	0	0	0	0	0		0	0	0	0		0	0	0	0	0	0		UVU-contra	0	0	0	0	0	0	0	0		0	0	0	0	0	0	0	0
	NOD-ipsi	0	0	0	0	0	0	0	0		0	0	0	0	0	0	0	0		0	0	0	0		0	0	0	0	0	0		NOD-contra	0	0	0	0	0	0	0	0		0	0	0	0	0	0	0	0
	SIM-ipsi	0	0	0	0	0	0	0	0		0	0	0	0	0	0	0	0		0	0	0	0		0	0	0	0	0	0		SIM-contra	0	0	0	0	0	0	0	0		0	0	0	0	0	0	0	0
	AN-ipsi	0	0	0	0	0	0	0	0		0	0	0	0	0	0	0	0		0	0	0	0		0	0	0	0	0	0		AN-contra	0	0	0	0	0	0	0	0		0	0	0	0	0	0	0	0
	PRM-ipsi	0	0	0	0	0	0	0	0		0	0	0	0	0	0	0	0		0	0	0	0		0	0	0	0	0	0		PRM-contra	0	0	0	0	0	0	0	0		0	0	0	0	0	0	0	0
	COPY-ipsi	0	0	0	0	0	0	0	0		0	0	0	0	0	0	0	0		0	0	0	0		0	0	0	0	0	0		COPY-contra	0	0	0	0	0	0	0	0		0	0	0	0	0	0	0	0
	PFL-ipsi	0	0	0	0	0	0	0	0		0	0	0	0	0	0	0	0		0	0	0	0		0	0	0	0	0	0		PFL-contra	0	0	0	0	0	0	0	0		0	0	0	0	0	0	0	0
	FL-ipsi	0	0.000218818	0	0	0	0	0	0		0	0	0	0	0	0	0	0		0	0	0	0		0	0	0	0	0	0		FL-contra	0	0	0	0	0	0	0	0		0	0	0	0	0	0	0	0
	FN-ipsi	0	0	0	0	0	0	0	0		0	0	0	0	0	0	0	0		0	0	0	0		0	0	0	0	0	0		FN-contra	0	0	0	0	0	0	0	0		0	0	0	0	0	0	0	0
	IP-ipsi	0	0	0	0	0	0	0	0		0	0	0	0	0	0	0	0		0	0	0	0		0	0	0	0	0	0		IP-contra	0	0	0	0	0	0	0	0		0	0	0	0	0	0	0	0
	DN-ipsi	0	0	0	0	0	0	0	0		0	0	0	0	0	0	0	0		0	0	0	0		0	0	0	0	0	0		DN-contra	0	0	0	0	0	0	0	0.000561102		0	0	0	0	0	0	0	0
	VeCB-ipsi	0	0	0	0	0	0	0	0		0	0	0	0	0	0	0	0		0	0	0	0		0	0	0	0	0	0		VeCB-contra	0	0	0	1.04363e-07	3.14775e-11	0	0	0		0	0	0	0	0	0	0	0
