# Supplementary material for: Cellular anatomy of the mouse primary motor cortex
Source: Nature. 2021 Oct 6;598(7879):159–66. doi: 10.1038/s41586-021-03970-w (PMC8494646; doi:10.1038/s41586-021-03970-w)
Supplement: Supplementary file 11 — Source Data Fig. 5 [file 41586_2021_3970_MOESM11_ESM.xlsx]

## Sheet: Fig 5 Mouse Lines
Mouse Line	Generation Method	Type	Originating Lab (Donating Investigator)	Reference	Public Repository	Stock #	Layer	Projection Class
C57BL/6J	n/a	n/a	n/a	n/a	JAX	000664	L2-L6	IT PT CT
Sepw1-Cre_NP39	Transgenic	BAC	Nathaniel Heintz and Charles Gerfen	Gong et al. 2007 J Neurosci (PMID: 17855595); Gerfen et al. 2013 Neuron (PMID: 24360541)	MMRRC	036190	L2/3	IT
Cux2-IRES-Cre	Knock-in	Direct (ATG)	Ulrich Mueller	NIH Neuroscience Blueprint Cre Driver Network 2009	MMRRC	032778	L2/3	IT
Cux2-CreERT2	Knock-in	Direct (ATG)	Ulrich Mueller	NIH Neuroscience Blueprint Cre Driver Network 2009	MMRRC	032779	L2/3	IT
Nr5a1-Cre	Transgenic	BAC	Brad Lowell	Dhillon et al. 2006 Neuron (PMID: 16423694)	JAX	006364	L4	IT
Scnn1a-Tg3-Cre	Transgenic	BAC	Allen Institute for Brain Science	Madisen et al. 2010 Nat Neurosci (PMID: 20023653)	JAX	009613	L4/5	IT
Tlx3-Cre_PL56	Transgenic	BAC	Nathaniel Heintz and Charles Gerfen	Gong et al. 2007 J Neurosci (PMID: 17855595); Gerfen et al. 2013 Neuron (PMID: 24360541)	MMRRC	036547	L5	IT
Rbp4-Cre_KL100	Transgenic	BAC	Nathaniel Heintz and Charles Gerfen	Gong et al. 2007 J Neurosci (PMID: 17855595); Gerfen et al. 2013 Neuron (PMID: 24360541)	MMRRC	031125	L5	IT ET
Thy1-YFP-H	Transgenic		Joshua R Sanes	Feng et al. 2000 Neuron (PMID: 11086982); Porrero et al. 2010 Brain Res (PMID: 20510892)	JAX	003782	L5	IT ET
Sim1-Cre_KJ18	Transgenic	BAC	Nathaniel Heintz and Charles Gerfen	Gong et al. 2007 J Neurosci (PMID: 17855595); Gerfen et al. 2013 Neuron (PMID: 24360541)	MMRRC	031742	L5	ET
Ntsr1-Cre_GN220	Transgenic	BAC	Nathaniel Heintz and Charles Gerfen	Gong et al. 2007 J Neurosci (PMID: 17855595); Gerfen et al. 2013 Neuron (PMID: 24360541)	MMRRC	030648	L6	CT
Gnb4-IRES2-CreERT2	Knock-in	IRES	Allen Institute for Brain Science	Daigle et al. 2018 Cell (PMID: 30007418)	JAX	030159	L6b	IT
Vipr2-IRES2-Cre	Knock-in	IRES	Allen Institute for Brain Science	Daigle et al. 2018 Cell (PMID: 30007418)	JAX	031332	n/a
PlxnD1-2A-CreER	Knock-in		Z. Josh Huang	Matho et al. 2021 bioRxiv (https://doi.org/10.1101/2020.04.22.054064)			L2/3, L5	IT
Fezf2-2A-CreER	Knock-in		Z. Josh Huang	Matho et al. 2021 bioRxiv (https://doi.org/10.1101/2020.04.22.054064)			L5,L6	ET
Foxp2-IRES-Cre	Knock-in	IRES	Richard Palmiter	Rousso et al. 2016 Cell Reports (PMID: 27210758)	JAX	030541	L6	ET CT
Tle4-2A-CreER	Knock-in		Z. Josh Huang	Matho et al. 2021 bioRxiv (https://doi.org/10.1101/2020.04.22.054064)			L6	CT
Pvalb-T2A-CreERT2	Knock-in	T2A	Allen Institute for Brain Science	Harris et al. 2014 Front Neural Circuits (PMID: 25071457)	JAX	021189	n/a
Sst-Cre	Knock-in	Direct (ATG)	Allen Institute for Brain Science	Harris et al. 2014 Front Neural Circuits (PMID: 25071457)			n/a
Ai82	Knock-in	TIGRE	Allen Institute for Brain Science	Madisen et al. 2015 Neuron (PMID: 25741722)	JAX	023532	n/a
Ai166	Knock-in	TIGRE	Allen Institute for Brain Science and X. William Yang	Veldman et al. 2020 Neuron (PMID: 32795398)	JAX	035404	n/a
Ai139	Knock-in	TIGRE	Allen Institute for Brain Science	Daigle et al. 2018 Cell (PMID: 30007418)	JAX	030219	n/a
Ai140	Knock-in	TIGRE	Allen Institute for Brain Science	Daigle et al. 2018 Cell (PMID: 30007418)	JAX	030220	n/a
Ai161	Knock-in	TIGRE	Allen Institute for Brain Science	Daigle et al. 2018 Cell (PMID: 30007418)	JAX	031561	n/a
LSL-FlpO	Reporter	Knock-in	Z. Josh Huang	He et al. 2015 Neuron (PMID: 27618674)	JAX	028584	n/a	n/a

## Sheet: Fig 5 metadata
Soma or image id	Mouse Line - image id	Lab / Source	Type	Imaging Platform	Mouse Line	labeling method	BIL R24 directory path (n/a if not BICCN-funded)	Raw brain Images - other sites	Reconstructions or tracer volume files (25 um registered swc or nrrd)	primary injection or soma structure (expert assigned or confirmed visually, except for MouseLight that used CCF registered location)	Soma or Tracer Layer (expert assigned or confirmed visually, except for MouseLight that used CCF registered location)	x_coord (CCF)	y_coord (CCF)	z_coord (CCF)	in MOp-ul (using CCF registered coordinate)?	Class	v2_13 cluster id (Spearman R + complete linkage)	v2_cluster order	Projection Class Labeled (for Tracer data)	Representative example in ED Fig 22	Schematic drawing in Fig. 5
L2_17543_3261_x3405_y3750	L2_17543_3261_x3405_y3750	SEU - Allen	single cell	fMOST	Tlx3-Cre_PL56;Ai82;Ai161	Cre reporter line		https://download.brainimagelibrary.org/biccn/zeng/luo/fMOST/mouseID_325875-17543/	https://github.com/Vaa3D/BICCN_anatomy_MOp	MOp	L5	8138.3	3750.45	3405.28	N	IT	6	125
L2_17543_3073_x3519_y3215	L2_17543_3073_x3519_y3215	SEU - Allen	single cell	fMOST	Tlx3-Cre_PL56;Ai82;Ai161	Cre reporter line		https://download.brainimagelibrary.org/biccn/zeng/luo/fMOST/mouseID_325875-17543/	https://github.com/Vaa3D/BICCN_anatomy_MOp	MOp	L5	8326.95	3215.05	3519.05	N	IT	7	127
L2_17543_3043_x3453_y3627	L2_17543_3043_x3453_y3627	SEU - Allen	single cell	fMOST	Tlx3-Cre_PL56;Ai82;Ai161	Cre reporter line		https://download.brainimagelibrary.org/biccn/zeng/luo/fMOST/mouseID_325875-17543/	https://github.com/Vaa3D/BICCN_anatomy_MOp	MOp	L5	8356.1	3627.68	3453.85	N	IT	7	128
L2_17543_3514_x3126_y2926	L2_17543_3514_x3126_y2926	SEU - Allen	single cell	fMOST	Tlx3-Cre_PL56;Ai82;Ai161	Cre reporter line		https://download.brainimagelibrary.org/biccn/zeng/luo/fMOST/mouseID_325875-17543/	https://github.com/Vaa3D/BICCN_anatomy_MOp	MOp	L5	7885.43	2926.22	3126.05	N	IT	7	138
L2_17543_3092_x3478_y3947	L2_17543_3092_x3478_y3947	SEU - Allen	single cell	fMOST	Tlx3-Cre_PL56;Ai82;Ai161	Cre reporter line		https://download.brainimagelibrary.org/biccn/zeng/luo/fMOST/mouseID_325875-17543/	https://github.com/Vaa3D/BICCN_anatomy_MOp	MOp	L5	8307.73	3947.53	3478.85	N	IT	9	182
L2_17543_2983_x3551_y3540	L2_17543_2983_x3551_y3540	SEU - Allen	single cell	fMOST	Tlx3-Cre_PL56;Ai82;Ai161	Cre reporter line		https://download.brainimagelibrary.org/biccn/zeng/luo/fMOST/mouseID_325875-17543/	https://github.com/Vaa3D/BICCN_anatomy_MOp	MOp	L5	8416.35	3540.47	3551.45	N	IT	9	190
L2_17543_3566_x3389_y2610	L2_17543_3566_x3389_y2610	SEU - Allen	single cell	fMOST	Tlx3-Cre_PL56;Ai82;Ai161	Cre reporter line		https://download.brainimagelibrary.org/biccn/zeng/luo/fMOST/mouseID_325875-17543/	https://github.com/Vaa3D/BICCN_anatomy_MOp	MOp	L5	7833.5	2610.57	3389.43	N	IT	10	234
L2_17781_3389_x3360_y3842	L2_17781_3389_x3360_y3842	SEU - Allen	single cell	fMOST	Gnb4-IRES2-CreERT2;Ai82;Ai140	Cre reporter line	/bil/data/b4/d4/b4d4211078a67217/17781/	https://download.brainimagelibrary.org/biccn/zeng/luo/fMOST/mouseID_339951-17781/	https://github.com/Vaa3D/BICCN_anatomy_MOp	MOp	L6	8010.35	3842.75	3360.93	N	IT	10	217
L2_18047_3455_x3681_y2575	L2_18047_3455_x3681_y2575	SEU - Allen	single cell	fMOST	Fezf2-CreER;Ai166	Cre reporter line	/bil/data/f1/dc/f1dcaeb016197373/358361-18047	https://download.brainimagelibrary.org/biccn/zeng/luo/fMOST/mouseID_358361-18047/	https://github.com/Vaa3D/BICCN_anatomy_MOp	MOp	L5	7944.6	2575.72	3681.18	N	IT	13	306
L2_18458_3295_x2857_y2305	L2_18458_3295_x2857_y2305	SEU - Allen	single cell	fMOST	Vipr2-IRES2-Cre-neo;Ai166	Cre reporter line		https://download.brainimagelibrary.org/biccn/zeng/luo/fMOST/mouseID_381487-18458/	https://github.com/Vaa3D/BICCN_anatomy_MOp	MOp	L2/3	8104.75	2305.88	2857.8	N	IT	11	248
L2_18864_3916_x4148_y1646	L2_18864_3916_x4148_y1646	SEU - Allen	single cell	fMOST	Cux2-CreERT2;Ai166	Cre reporter line		n/a - pending	https://github.com/Vaa3D/BICCN_anatomy_MOp	MOp	L2/3	7483.98	1646.05	4148.05	Y	IT	7	131
L2_18864_3397_x4037_y2004	L2_18864_3397_x4037_y2004	SEU - Allen	single cell	fMOST	Cux2-CreERT2;Ai166	Cre reporter line		n/a - pending	https://github.com/Vaa3D/BICCN_anatomy_MOp	MOp	L2/3	8002.05	2004.83	4037.3	N	IT	7	132
L2_18864_3637_x4133_y1712	L2_18864_3637_x4133_y1712	SEU - Allen	single cell	fMOST	Cux2-CreERT2;Ai166	Cre reporter line		n/a - pending	https://github.com/Vaa3D/BICCN_anatomy_MOp	MOp	L2/3	7762.57	1712.53	4133.02	Y	IT	7	133
L2_18864_3453_x2974_y2395	L2_18864_3453_x2974_y2395	SEU - Allen	single cell	fMOST	Cux2-CreERT2;Ai166	Cre reporter line		n/a - pending	https://github.com/Vaa3D/BICCN_anatomy_MOp	MOp	L2/3	7946.9	2395.93	2974.85	N	IT	7	134
L2_18864_2867_x2985_y3237	L2_18864_2867_x2985_y3237	SEU - Allen	single cell	fMOST	Cux2-CreERT2;Ai166	Cre reporter line		n/a - pending	https://github.com/Vaa3D/BICCN_anatomy_MOp	MOp	L2/3	8532.33	3237.22	2985.7	N	IT	7	135
L2_18864_3004_x3884_y2232	L2_18864_3004_x3884_y2232	SEU - Allen	single cell	fMOST	Cux2-CreERT2;Ai166	Cre reporter line		n/a - pending	https://github.com/Vaa3D/BICCN_anatomy_MOp	MOp	L2/3	8395.1	2232.68	3884.23	N	IT	7	136
L2_18864_3312_x3479_y2157	L2_18864_3312_x3479_y2157	SEU - Allen	single cell	fMOST	Cux2-CreERT2;Ai166	Cre reporter line		n/a - pending	https://github.com/Vaa3D/BICCN_anatomy_MOp	MOp	L2/3	8087.25	2157.25	3479.22	N	IT	7	137
L2_18864_3680_x4436_y1581	L2_18864_3680_x4436_y1581	SEU - Allen	single cell	fMOST	Cux2-CreERT2;Ai166	Cre reporter line		n/a - pending	https://github.com/Vaa3D/BICCN_anatomy_MOp	MOp	L2/3	7719.57	1581.38	4436.43	Y	IT	7	144
L2_18864_3138_x2585_y3018	L2_18864_3138_x2585_y3018	SEU - Allen	single cell	fMOST	Cux2-CreERT2;Ai166	Cre reporter line		n/a - pending	https://github.com/Vaa3D/BICCN_anatomy_MOp	MOp	L2/3	8261.62	3018.88	2585.1	N	IT	9	181
L2_18864_3618_x3979_y1722	L2_18864_3618_x3979_y1722	SEU - Allen	single cell	fMOST	Cux2-CreERT2;Ai166	Cre reporter line		n/a - pending	https://github.com/Vaa3D/BICCN_anatomy_MOp	MOp	L2/3	7781.18	1722.78	3979.88	N	IT	10	223
L2_18864_2700_x3142_y3547	L2_18864_2700_x3142_y3547	SEU - Allen	single cell	fMOST	Cux2-CreERT2;Ai166	Cre reporter line		n/a - pending	https://github.com/Vaa3D/BICCN_anatomy_MOp	MOp	L2/3	8699.52	3547.53	3142.82	N	IT	10	224
L2_18864_3067_x2595_y3272	L2_18864_3067_x2595_y3272	SEU - Allen	single cell	fMOST	Cux2-CreERT2;Ai166	Cre reporter line		n/a - pending	https://github.com/Vaa3D/BICCN_anatomy_MOp	MOp	L2/3	8332.67	3272.05	2595.65	N	IT	11	247
L2_18864_2686_x3252_y4135	L2_18864_2686_x3252_y4135	SEU - Allen	single cell	fMOST	Cux2-CreERT2;Ai166	Cre reporter line		n/a - pending	https://github.com/Vaa3D/BICCN_anatomy_MOp	MOp	L2/3	8713.02	4135.45	3252.62	N	IT	11	249
L2_18864_3982_x4568_y1626	L2_18864_3982_x4568_y1626	SEU - Allen	single cell	fMOST	Cux2-CreERT2;Ai166	Cre reporter line		n/a - pending	https://github.com/Vaa3D/BICCN_anatomy_MOp	MOp	L2/3	7417.82	1626.85	4568.88	Y	IT	12	288
L2_18864_3847_x4262_y1598	L2_18864_3847_x4262_y1598	SEU - Allen	single cell	fMOST	Cux2-CreERT2;Ai166	Cre reporter line		n/a - pending	https://github.com/Vaa3D/BICCN_anatomy_MOp	MOp	L2/3	7552.07	1598.6	4262.62	Y	IT	12	290
L2_18864_3784_x4612_y1435	L2_18864_3784_x4612_y1435	SEU - Allen	single cell	fMOST	Cux2-CreERT2;Ai166	Cre reporter line		n/a - pending	https://github.com/Vaa3D/BICCN_anatomy_MOp	MOp	L2/3	7615.85	1435.42	4612.65	Y	IT	13	314
L2_18868_3655_x4066_y2393	L2_18868_3655_x4066_y2393	SEU - Allen	single cell	fMOST	Pvalb-T2A-CreERT2;Ai166	Cre reporter line	/bil/proj/u19zeng/fMOST_raw_data/mouseID_396476-18868_CH2		https://github.com/Vaa3D/BICCN_anatomy_MOp	MOp	L5	7744.4	2393.5	4066.7	N	IT	13	302
236174_3029_x13178_y25409	236174_3029_x13178_y25409	Allen	single cell	fMOST	Gnb4-IRES2-CreERT2;Ai139	Cre reporter line	/bil/data/7f/53/7f537a62e521a26a/mouseID_236174	https://download.brainimagelibrary.org/biccn/zeng/luo/fMOST/mouseID_236174-16124/	http://download.alleninstitute.org/publications/cellular_anatomy_of_the_mouse_primary_motor_cortex/Single_Cell_Reconstructions_in_MOp/	MOp	L6	8313.8	3914.62	3900.32	N	IT	10	236
17781_2881_x4240_y36304	17781_2881_x4240_y36304	Allen	single cell	fMOST	Gnb4-IRES2-CreERT2;Ai139	Cre reporter line	/bil/data/b4/d4/b4d4211078a67217/17781/	https://download.brainimagelibrary.org/biccn/zeng/luo/fMOST/mouseID_339951-17781/	http://download.alleninstitute.org/publications/cellular_anatomy_of_the_mouse_primary_motor_cortex/Single_Cell_Reconstructions_in_MOp/	MOp	L6	7999.27	3681.02	3877.35	N	IT	9	196
159651060	Ntsr1-Cre_GN220-159651060	Allen	tracer	STPT	Ntsr1-Cre_GN220	AAV	n/a	http://connectivity.brain-map.org/projection/experiment/159651060	http://download.alleninstitute.org/publications/cellular_anatomy_of_the_mouse_primary_motor_cortex/Viral_Tracer_Data_in_MOp_25_um_nrrd/Anterograde%20AAV/	MOp	L6	#N/A	#N/A	#N/A	Y	CT	2	43	CT	Y
297711339	Sim1-Cre_KJ18-297711339	Allen	tracer	STPT	Sim1-Cre_KJ18	AAV	n/a	http://connectivity.brain-map.org/projection/experiment/297711339	http://download.alleninstitute.org/publications/cellular_anatomy_of_the_mouse_primary_motor_cortex/Viral_Tracer_Data_in_MOp_25_um_nrrd/Anterograde%20AAV/	MOp	L5	#N/A	#N/A	#N/A	Y	ET	3	94	ET	Y
127084296	C57BL/6J-127084296	Allen	tracer	STPT	C57BL/6J	AAV	n/a	http://connectivity.brain-map.org/projection/experiment/127084296	http://download.alleninstitute.org/publications/cellular_anatomy_of_the_mouse_primary_motor_cortex/Viral_Tracer_Data_in_MOp_25_um_nrrd/Anterograde%20AAV/127084296-AAV-C57BL_6J.nrrd	MOp	L2-L6	#N/A	#N/A	#N/A	Y	all	1	8	All
875276348	Sepw1-Cre_NP39-875276348	Allen	tracer	STPT	Sepw1-Cre_NP39	AAV		n/a - pending	http://download.alleninstitute.org/publications/cellular_anatomy_of_the_mouse_primary_motor_cortex/Viral_Tracer_Data_in_MOp_25_um_nrrd/Anterograde%20AAV/875276348-AAV-Sepw1-Cre_NP39.nrrd	MOp	L2/3	#N/A	#N/A	#N/A	Y	IT	7	146	IT
880719308	Tlx3-Cre_PL56-880719308	Allen	tracer	STPT	Tlx3-Cre_PL56	AAV		n/a - pending	http://download.alleninstitute.org/publications/cellular_anatomy_of_the_mouse_primary_motor_cortex/Viral_Tracer_Data_in_MOp_25_um_nrrd/Anterograde%20AAV/880719308-AAV-Tlx3-Cre_PL56.nrrd	MOp	L5	#N/A	#N/A	#N/A	Y	IT	8	151	IT	Y
880720060	Scnn1a-Tg3-Cre-880720060	Allen	tracer	STPT	Scnn1a-Tg3-Cre	AAV		n/a - pending	http://download.alleninstitute.org/publications/cellular_anatomy_of_the_mouse_primary_motor_cortex/Viral_Tracer_Data_in_MOp_25_um_nrrd/Anterograde%20AAV/880720060-AAV-Scnn1a-Tg3-Cre.nrrd	MOp	L4	#N/A	#N/A	#N/A	Y	IT	13	310	IT
882407664	Nr5a1-Cre-882407664	Allen	tracer	STPT	Nr5a1-Cre	AAV		n/a - pending	http://download.alleninstitute.org/publications/cellular_anatomy_of_the_mouse_primary_motor_cortex/Viral_Tracer_Data_in_MOp_25_um_nrrd/Anterograde%20AAV/882407664-AAV-Nr5a1-Cre.nrrd	MOp	L4	#N/A	#N/A	#N/A	Y	IT	7	145	IT	Y
947242021	Cux2-IRES-Cre-947242021	Allen	tracer	STPT	Cux2-IRES-Cre	AAV		n/a - pending	http://download.alleninstitute.org/publications/cellular_anatomy_of_the_mouse_primary_motor_cortex/Viral_Tracer_Data_in_MOp_25_um_nrrd/Anterograde%20AAV/947242021-AAV-Cux2-IRES-Cre.nrrd	MOp	L2/3	#N/A	#N/A	#N/A	Y	IT	8	150	IT
948130129	Rbp4-Cre_KL100-948130129	Allen	tracer	STPT	Rbp4-Cre_KL100	AAV		n/a - pending	http://download.alleninstitute.org/publications/cellular_anatomy_of_the_mouse_primary_motor_cortex/Viral_Tracer_Data_in_MOp_25_um_nrrd/Anterograde%20AAV/948130129-AAV-Rbp4-Cre_KL100.nrrd	MOp	L5	#N/A	#N/A	#N/A	Y	IT ET	1	9	IT ET
AA0644 [A]	AA0644 [A]	Janelia	single cell	Mouselight	C57BL/6J	Cre x reporter dual AAV injection	n/a	n/a	http://ml-neuronbrowser.janelia.org/	MOp	L5	6994.75	2042.05	4135.79	Y	ET	1	2
AA0187 [A]	AA0187 [A]	Janelia	single cell	Mouselight	C57BL/6J	Cre x reporter dual AAV injection	n/a	n/a	http://ml-neuronbrowser.janelia.org/	MOp	L6	7133.16	2381.38	3528.23	N	CT	2	10
AA0038 [A]	AA0038 [A]	Janelia	single cell	Mouselight	C57BL/6J	Cre x reporter dual AAV injection	n/a	n/a	http://ml-neuronbrowser.janelia.org/	MOp	L6	7024.7	2202.36	4175.87	Y	CT	2	11
AA0041 [A]	AA0041 [A]	Janelia	single cell	Mouselight	C57BL/6J	Cre x reporter dual AAV injection	n/a	n/a	http://ml-neuronbrowser.janelia.org/	MOp	L6	7276.52	2199.37	4590.12	Y	CT	2	12
AA0545 [A]	AA0545 [A]	Janelia	single cell	Mouselight	C57BL/6J	Cre x reporter dual AAV injection	n/a	n/a	http://ml-neuronbrowser.janelia.org/	MOp	L6	7334.98	2753.6	3504.95	N	CT	2	13
AA0785 [A]	AA0785 [A]	Janelia	single cell	Mouselight	C57BL/6J	Cre x reporter dual AAV injection	n/a	n/a	http://ml-neuronbrowser.janelia.org/	MOp	L6	7163.23	2281.34	3400.74	N	CT	2	14
AA0634 [A]	AA0634 [A]	Janelia	single cell	Mouselight	C57BL/6J	Cre x reporter dual AAV injection	n/a	n/a	http://ml-neuronbrowser.janelia.org/	MOp	L6	7084.63	2136.61	3701.3	N	CT	2	15
AA0863 [A]	AA0863 [A]	Janelia	single cell	Mouselight	C57BL/6J	Cre x reporter dual AAV injection	n/a	n/a	http://ml-neuronbrowser.janelia.org/	MOp	L5	7032.34	2327.93	3593.08	N	CT	2	16
AA0398 [A]	AA0398 [A]	Janelia	single cell	Mouselight	C57BL/6J	Cre x reporter dual AAV injection	n/a	n/a	http://ml-neuronbrowser.janelia.org/	MOp	L6	7140.85	2976.94	3274.93	N	CT	2	17
AA0833 [A]	AA0833 [A]	Janelia	single cell	Mouselight	C57BL/6J	Cre x reporter dual AAV injection	n/a	n/a	http://ml-neuronbrowser.janelia.org/	MOp	L6	7021.98	2425.84	3681.25	N	CT	2	19
AA0652 [A]	AA0652 [A]	Janelia	single cell	Mouselight	C57BL/6J	Cre x reporter dual AAV injection	n/a	n/a	http://ml-neuronbrowser.janelia.org/	MOp	L6	7065.93	1973.91	4601.75	Y	CT	2	20
AA0043 [A]	AA0043 [A]	Janelia	single cell	Mouselight	C57BL/6J	Cre x reporter dual AAV injection	n/a	n/a	http://ml-neuronbrowser.janelia.org/	MOp	L6	7420.93	2357.86	4727.65	Y	CT	2	21
AA0623 [A]	AA0623 [A]	Janelia	single cell	Mouselight	C57BL/6J	Cre x reporter dual AAV injection	n/a	n/a	http://ml-neuronbrowser.janelia.org/	MOp	L6	7217.65	1994.85	4157.32	Y	CT	2	22
AA0641 [A]	AA0641 [A]	Janelia	single cell	Mouselight	C57BL/6J	Cre x reporter dual AAV injection	n/a	n/a	http://ml-neuronbrowser.janelia.org/	MOp	L6	7333.87	2698.58	3455.85	N	CT	2	23
AA0637 [A]	AA0637 [A]	Janelia	single cell	Mouselight	C57BL/6J	Cre x reporter dual AAV injection	n/a	n/a	http://ml-neuronbrowser.janelia.org/	MOp	L6	7211.47	1805.98	3940.18	N	CT	2	24
AA0630 [A]	AA0630 [A]	Janelia	single cell	Mouselight	C57BL/6J	Cre x reporter dual AAV injection	n/a	n/a	http://ml-neuronbrowser.janelia.org/	MOp	L6	7275.53	1885.29	4301.78	Y	CT	2	25
AA0628 [A]	AA0628 [A]	Janelia	single cell	Mouselight	C57BL/6J	Cre x reporter dual AAV injection	n/a	n/a	http://ml-neuronbrowser.janelia.org/	MOp	L6	7159.36	1854.43	3835.19	N	CT	2	26
AA0596 [A]	AA0596 [A]	Janelia	single cell	Mouselight	C57BL/6J	Cre x reporter dual AAV injection	n/a	n/a	http://ml-neuronbrowser.janelia.org/	MOp	L6	7182.87	1557.55	3862.37	N	CT	2	27
AA0667 [A]	AA0667 [A]	Janelia	single cell	Mouselight	C57BL/6J	Cre x reporter dual AAV injection	n/a	n/a	http://ml-neuronbrowser.janelia.org/	MOp	L6	6913.1	1942.67	4273.65	Y	CT	2	28
AA0642 [A]	AA0642 [A]	Janelia	single cell	Mouselight	C57BL/6J	Cre x reporter dual AAV injection	n/a	n/a	http://ml-neuronbrowser.janelia.org/	MOp	L6	7199.23	2258.91	3657.61	N	CT	2	29
AA0647 [A]	AA0647 [A]	Janelia	single cell	Mouselight	C57BL/6J	Cre x reporter dual AAV injection	n/a	n/a	http://ml-neuronbrowser.janelia.org/	MOp	L6	7051.63	2417.56	3561.7	N	CT	2	30
AA0654 [A]	AA0654 [A]	Janelia	single cell	Mouselight	C57BL/6J	Cre x reporter dual AAV injection	n/a	n/a	http://ml-neuronbrowser.janelia.org/	MOp	L6	7308.71	2505.37	3136.19	N	CT	2	31
AA0649 [A]	AA0649 [A]	Janelia	single cell	Mouselight	C57BL/6J	Cre x reporter dual AAV injection	n/a	n/a	http://ml-neuronbrowser.janelia.org/	MOp	L6	7121.26	2021.68	4400.72	Y	CT	2	32
AA0770 [A]	AA0770 [A]	Janelia	single cell	Mouselight	C57BL/6J	Cre x reporter dual AAV injection	n/a	n/a	http://ml-neuronbrowser.janelia.org/	MOp	L6	6914.88	2666.18	3662.07	N	CT	2	33
AA0185 [A]	AA0185 [A]	Janelia	single cell	Mouselight	C57BL/6J	Cre x reporter dual AAV injection	n/a	n/a	http://ml-neuronbrowser.janelia.org/	MOp	L6	7102.71	2872.5	3514.25	N	CT	2	34
AA0836 [A]	AA0836 [A]	Janelia	single cell	Mouselight	C57BL/6J	Cre x reporter dual AAV injection	n/a	n/a	http://ml-neuronbrowser.janelia.org/	MOp	L6	7139.05	2614.63	3599.72	N	CT	2	35
AA0640 [A]	AA0640 [A]	Janelia	single cell	Mouselight	C57BL/6J	Cre x reporter dual AAV injection	n/a	n/a	http://ml-neuronbrowser.janelia.org/	MOp	L6	7066.46	1940.05	4310.85	Y	CT	2	36
AA0635 [A]	AA0635 [A]	Janelia	single cell	Mouselight	C57BL/6J	Cre x reporter dual AAV injection	n/a	n/a	http://ml-neuronbrowser.janelia.org/	MOp	L6	7137.38	1634.6	4142.65	Y	CT	2	37		Y
AA0605 [A]	AA0605 [A]	Janelia	single cell	Mouselight	C57BL/6J	Cre x reporter dual AAV injection	n/a	n/a	http://ml-neuronbrowser.janelia.org/	MOp	L6	7138.84	1778.91	4292.71	Y	CT	2	38
AA0548 [A]	AA0548 [A]	Janelia	single cell	Mouselight	C57BL/6J	Cre x reporter dual AAV injection	n/a	n/a	http://ml-neuronbrowser.janelia.org/	MOp	L6	7520.51	3039.13	3557.5	N	CT	2	39
AA0648 [A]	AA0648 [A]	Janelia	single cell	Mouselight	C57BL/6J	Cre x reporter dual AAV injection	n/a	n/a	http://ml-neuronbrowser.janelia.org/	MOp	L6	7130.71	1909.86	4042.93	N	CT	2	40		Y
AA0626 [A]	AA0626 [A]	Janelia	single cell	Mouselight	C57BL/6J	Cre x reporter dual AAV injection	n/a	n/a	http://ml-neuronbrowser.janelia.org/	MOp	L6	7328.63	2431.41	3421.39	N	CT	2	41
AA0625 [A]	AA0625 [A]	Janelia	single cell	Mouselight	C57BL/6J	Cre x reporter dual AAV injection	n/a	n/a	http://ml-neuronbrowser.janelia.org/	MOp	L2/3	7171.17	1811.85	3814.59	N	CT	2	42
AA0898 [A]	AA0898 [A]	Janelia	single cell	Mouselight	C57BL/6J	Cre x reporter dual AAV injection	n/a	n/a	http://ml-neuronbrowser.janelia.org/	MOp	L6	7246.7	2488.82	3209.85	N	CT	2	46
AA0114 [A]	AA0114 [A]	Janelia	single cell	Mouselight	C57BL/6J	Cre x reporter dual AAV injection	n/a	n/a	http://ml-neuronbrowser.janelia.org/	MOp	L5	7532.66	3078.83	2788.08	N	ET	3	73
AA0261 [A]	AA0261 [A]	Janelia	single cell	Mouselight	C57BL/6J	Cre x reporter dual AAV injection	n/a	n/a	http://ml-neuronbrowser.janelia.org/	MOp	L5	6906.58	2022.9	3617.58	N	ET	3	74
AA0923 [A]	AA0923 [A]	Janelia	single cell	Mouselight	C57BL/6J	Cre x reporter dual AAV injection	n/a	n/a	http://ml-neuronbrowser.janelia.org/	MOp	L5	6916.85	1383.76	5679.94	Y	ET	3	77
AA0169 [A]	AA0169 [A]	Janelia	single cell	Mouselight	C57BL/6J	Cre x reporter dual AAV injection	n/a	n/a	http://ml-neuronbrowser.janelia.org/	MOp	L5	7422.43	2382.01	3877.62	N	ET	3	78
AA1043 [A]	AA1043 [A]	Janelia	single cell	Mouselight	C57BL/6J	Cre x reporter dual AAV injection	n/a	n/a	http://ml-neuronbrowser.janelia.org/	MOp	L6	8416.88	3445.12	3909.07	N	ET	3	80
AA0133 [A]	AA0133 [A]	Janelia	single cell	Mouselight	C57BL/6J	Cre x reporter dual AAV injection	n/a	n/a	http://ml-neuronbrowser.janelia.org/	MOp	L5	7416.92	2558.4	3677.96	N	ET	3	81
AA0134 [A]	AA0134 [A]	Janelia	single cell	Mouselight	C57BL/6J	Cre x reporter dual AAV injection	n/a	n/a	http://ml-neuronbrowser.janelia.org/	MOp	L5	7383.3	2622.97	3726.38	N	ET	3	82
AA0584 [A]	AA0584 [A]	Janelia	single cell	Mouselight	C57BL/6J	Cre x reporter dual AAV injection	n/a	n/a	http://ml-neuronbrowser.janelia.org/	MOp	L5	7094.28	1581.93	4542.17	Y	ET	3	83		Y
AA0131 [A]	AA0131 [A]	Janelia	single cell	Mouselight	C57BL/6J	Cre x reporter dual AAV injection	n/a	n/a	http://ml-neuronbrowser.janelia.org/	MOp	L5	7534.04	2334.51	3987.16	N	ET	3	84
AA0587 [A]	AA0587 [A]	Janelia	single cell	Mouselight	C57BL/6J	Cre x reporter dual AAV injection	n/a	n/a	http://ml-neuronbrowser.janelia.org/	MOp	L5	7048.26	1284.82	4233.2	Y	ET	4	102
AA0132 [A]	AA0132 [A]	Janelia	single cell	Mouselight	C57BL/6J	Cre x reporter dual AAV injection	n/a	n/a	http://ml-neuronbrowser.janelia.org/	MOp	L5	7326.21	1958.82	4256.89	Y	ET	4	114
AA0135 [A]	AA0135 [A]	Janelia	single cell	Mouselight	C57BL/6J	Cre x reporter dual AAV injection	n/a	n/a	http://ml-neuronbrowser.janelia.org/	MOp	L5	7516.7	2212.26	3893.32	N	ET	4	115
AA1050 [A]	AA1050 [A]	Janelia	single cell	Mouselight	C57BL/6J	Cre x reporter dual AAV injection	n/a	n/a	http://ml-neuronbrowser.janelia.org/	MOp	L5	7515.02	2099.22	4242.95	Y	ET	4	116
AA0617 [A]	AA0617 [A]	Janelia	single cell	Mouselight	C57BL/6J	Cre x reporter dual AAV injection	n/a	n/a	http://ml-neuronbrowser.janelia.org/	MOp	L5	7335.04	1453.96	4473.64	Y	ET	4	117		Y
AA0926 [A]	AA0926 [A]	Janelia	single cell	Mouselight	C57BL/6J	Cre x reporter dual AAV injection	n/a	n/a	http://ml-neuronbrowser.janelia.org/	MOp	L5	7123.5	1758.74	4745.63	Y	ET	4	118		Y
AA0927 [A]	AA0927 [A]	Janelia	single cell	Mouselight	C57BL/6J	Cre x reporter dual AAV injection	n/a	n/a	http://ml-neuronbrowser.janelia.org/	MOp	L5	7180.05	1878.84	4425	Y	ET	4	119
AA0553 [A]	AA0553 [A]	Janelia	single cell	Mouselight	C57BL/6J	Cre x reporter dual AAV injection	n/a	n/a	http://ml-neuronbrowser.janelia.org/	MOp	L6	7201.06	2984.07	3471.47	N	IT	6	124
AA0543 [A]	AA0543 [A]	Janelia	single cell	Mouselight	C57BL/6J	Cre x reporter dual AAV injection	n/a	n/a	http://ml-neuronbrowser.janelia.org/	MOp	L6	7317.33	3049.3	3438.08	N	IT	7	139
AA0662 [A]	AA0662 [A]	Janelia	single cell	Mouselight	C57BL/6J	Cre x reporter dual AAV injection	n/a	n/a	http://ml-neuronbrowser.janelia.org/	MOp	L2/3	7150.01	1209.05	4527.82	Y	IT	7	143
AA0289 [A]	AA0289 [A]	Janelia	single cell	Mouselight	C57BL/6J	Cre x reporter dual AAV injection	n/a	n/a	http://ml-neuronbrowser.janelia.org/	MOp	L5	6932.47	2005.91	3936.06	N	IT	8	148
AA0906 [A]	AA0906 [A]	Janelia	single cell	Mouselight	C57BL/6J	Cre x reporter dual AAV injection	n/a	n/a	http://ml-neuronbrowser.janelia.org/	MOp	L5	6947.87	2315.29	3538.56	N	IT	8	149
AA0034 [A]	AA0034 [A]	Janelia	single cell	Mouselight	C57BL/6J	Cre x reporter dual AAV injection	n/a	n/a	http://ml-neuronbrowser.janelia.org/	MOp	L5	7540.4	2108.3	3937.57	N	IT	8	159
AA0064 [A]	AA0064 [A]	Janelia	single cell	Mouselight	C57BL/6J	Cre x reporter dual AAV injection	n/a	n/a	http://ml-neuronbrowser.janelia.org/	MOp	L5	7098.99	2099.97	3675.31	N	IT	8	164		Y
AA0665 [A]	AA0665 [A]	Janelia	single cell	Mouselight	C57BL/6J	Cre x reporter dual AAV injection	n/a	n/a	http://ml-neuronbrowser.janelia.org/	MOp	L2/3	7157.66	1139.41	4588.65	Y	IT	8	165
AA0592 [A]	AA0592 [A]	Janelia	single cell	Mouselight	C57BL/6J	Cre x reporter dual AAV injection	n/a	n/a	http://ml-neuronbrowser.janelia.org/	MOp	L2/3	7205.95	1350.73	4633.73	Y	IT	8	166
AA0272 [A]	AA0272 [A]	Janelia	single cell	Mouselight	C57BL/6J	Cre x reporter dual AAV injection	n/a	n/a	http://ml-neuronbrowser.janelia.org/	MOp	L5	7166.7	2342.56	4019.15	N	IT	8	167
AA0042 [A]	AA0042 [A]	Janelia	single cell	Mouselight	C57BL/6J	Cre x reporter dual AAV injection	n/a	n/a	http://ml-neuronbrowser.janelia.org/	MOp	L6	7074.22	2009.5	4632.55	Y	IT	8	168
AA0099 [A]	AA0099 [A]	Janelia	single cell	Mouselight	C57BL/6J	Cre x reporter dual AAV injection	n/a	n/a	http://ml-neuronbrowser.janelia.org/	MOp	L5	7195.02	2010.2	3638.09	N	IT	8	170
AA0140 [A]	AA0140 [A]	Janelia	single cell	Mouselight	C57BL/6J	Cre x reporter dual AAV injection	n/a	n/a	http://ml-neuronbrowser.janelia.org/	MOp	L6	7238.58	2934.97	3610.14	N	IT	8	171
AA0404 [A]	AA0404 [A]	Janelia	single cell	Mouselight	C57BL/6J	Cre x reporter dual AAV injection	n/a	n/a	http://ml-neuronbrowser.janelia.org/	MOp	L6	7214.48	3085.31	3417.63	N	IT	8	173
AA0627 [A]	AA0627 [A]	Janelia	single cell	Mouselight	C57BL/6J	Cre x reporter dual AAV injection	n/a	n/a	http://ml-neuronbrowser.janelia.org/	MOp	L2/3	7046.99	1326.84	3922.36	N	IT	8	174
AA0656 [A]	AA0656 [A]	Janelia	single cell	Mouselight	C57BL/6J	Cre x reporter dual AAV injection	n/a	n/a	http://ml-neuronbrowser.janelia.org/	MOp	L5	7249.38	2372.89	3733.52	N	IT	8	175
AA0876 [A]	AA0876 [A]	Janelia	single cell	Mouselight	C57BL/6J	Cre x reporter dual AAV injection	n/a	n/a	http://ml-neuronbrowser.janelia.org/	MOp	L6	7138.2	2667.67	3632.95	N	IT	8	176
AA0582 [A]	AA0582 [A]	Janelia	single cell	Mouselight	C57BL/6J	Cre x reporter dual AAV injection	n/a	n/a	http://ml-neuronbrowser.janelia.org/	MOp	L2/3	7245.01	1553.78	3817.73	N	IT	8	177
AA0622 [A]	AA0622 [A]	Janelia	single cell	Mouselight	C57BL/6J	Cre x reporter dual AAV injection	n/a	n/a	http://ml-neuronbrowser.janelia.org/	MOp	L2/3	7408.09	1459.31	4168.77	Y	IT	8	178
AA0585 [A]	AA0585 [A]	Janelia	single cell	Mouselight	C57BL/6J	Cre x reporter dual AAV injection	n/a	n/a	http://ml-neuronbrowser.janelia.org/	MOp	L2/3	7198.37	1296.96	4268.05	Y	IT	8	179
AA0464 [A]	AA0464 [A]	Janelia	single cell	Mouselight	C57BL/6J	Cre x reporter dual AAV injection	n/a	n/a	http://ml-neuronbrowser.janelia.org/	MOp	L6	7146.4	2830.31	3357.64	N	IT	9	186
AA0442 [A]	AA0442 [A]	Janelia	single cell	Mouselight	C57BL/6J	Cre x reporter dual AAV injection	n/a	n/a	http://ml-neuronbrowser.janelia.org/	MOp	L5	7280.61	2399.79	3180.3	N	IT	9	188		Y
AA0184 [A]	AA0184 [A]	Janelia	single cell	Mouselight	C57BL/6J	Cre x reporter dual AAV injection	n/a	n/a	http://ml-neuronbrowser.janelia.org/	MOp	L5	7077.56	2193.03	3537.64	N	IT	9	195
AA0060 [A]	AA0060 [A]	Janelia	single cell	Mouselight	C57BL/6J	Cre x reporter dual AAV injection	n/a	n/a	http://ml-neuronbrowser.janelia.org/	MOp	L6	7205.21	2881.15	2898.16	N	IT	9	198
AA0130 [A]	AA0130 [A]	Janelia	single cell	Mouselight	C57BL/6J	Cre x reporter dual AAV injection	n/a	n/a	http://ml-neuronbrowser.janelia.org/	MOp	L5	7473.3	2387.95	3906.68	N	IT	9	200
AA0663 [A]	AA0663 [A]	Janelia	single cell	Mouselight	C57BL/6J	Cre x reporter dual AAV injection	n/a	n/a	http://ml-neuronbrowser.janelia.org/	MOp	L2/3	7114.43	1310.55	3921.7	N	IT	9	201
AA0463 [A]	AA0463 [A]	Janelia	single cell	Mouselight	C57BL/6J	Cre x reporter dual AAV injection	n/a	n/a	http://ml-neuronbrowser.janelia.org/	MOp	L6	7119.22	2922.57	3338.01	N	IT	9	202
AA0541 [A]	AA0541 [A]	Janelia	single cell	Mouselight	C57BL/6J	Cre x reporter dual AAV injection	n/a	n/a	http://ml-neuronbrowser.janelia.org/	MOp	L6	7246.26	2846.5	3314.96	N	IT	9	203
AA0408 [A]	AA0408 [A]	Janelia	single cell	Mouselight	C57BL/6J	Cre x reporter dual AAV injection	n/a	n/a	http://ml-neuronbrowser.janelia.org/	MOp	L6	7203.16	2986.82	3156.71	N	IT	10	206
AA0739 [A]	AA0739 [A]	Janelia	single cell	Mouselight	C57BL/6J	Cre x reporter dual AAV injection	n/a	n/a	http://ml-neuronbrowser.janelia.org/	MOp	L6	7147.59	3093.39	3316	N	IT	10	207
AA0600 [A]	AA0600 [A]	Janelia	single cell	Mouselight	C57BL/6J	Cre x reporter dual AAV injection	n/a	n/a	http://ml-neuronbrowser.janelia.org/	MOp	L5	7241.16	2388.04	3281.91	N	IT	10	208
AA0741 [A]	AA0741 [A]	Janelia	single cell	Mouselight	C57BL/6J	Cre x reporter dual AAV injection	n/a	n/a	http://ml-neuronbrowser.janelia.org/	MOp	L6	7234.12	3181.84	3135.35	N	IT	10	210
AA0401 [A]	AA0401 [A]	Janelia	single cell	Mouselight	C57BL/6J	Cre x reporter dual AAV injection	n/a	n/a	http://ml-neuronbrowser.janelia.org/	MOp	L6	7194.27	2878.78	3250.47	N	IT	10	211
AA0065 [A]	AA0065 [A]	Janelia	single cell	Mouselight	C57BL/6J	Cre x reporter dual AAV injection	n/a	n/a	http://ml-neuronbrowser.janelia.org/	MOp	L5	7264.58	1994.26	3832.99	N	IT	10	213
AA0006 [A]	AA0006 [A]	Janelia	single cell	Mouselight	C57BL/6J	Cre x reporter dual AAV injection	n/a	n/a	http://ml-neuronbrowser.janelia.org/	MOp	L2/3	8438.08	2335.16	3568.9	N	IT	10	218
AA0107 [A]	AA0107 [A]	Janelia	single cell	Mouselight	C57BL/6J	Cre x reporter dual AAV injection	n/a	n/a	http://ml-neuronbrowser.janelia.org/	MOp	L6	7480.1	2860.08	3956.45	N	IT	10	221
AA0004 [A]	AA0004 [A]	Janelia	single cell	Mouselight	C57BL/6J	Cre x reporter dual AAV injection	n/a	n/a	http://ml-neuronbrowser.janelia.org/	MOp	L5	8074.33	2212.97	4688.96	N	IT	10	229
AA0624 [A]	AA0624 [A]	Janelia	single cell	Mouselight	C57BL/6J	Cre x reporter dual AAV injection	n/a	n/a	http://ml-neuronbrowser.janelia.org/	MOp	L2/3	7286.79	1342.61	3969.54	N	IT	10	232
AA0589 [A]	AA0589 [A]	Janelia	single cell	Mouselight	C57BL/6J	Cre x reporter dual AAV injection	n/a	n/a	http://ml-neuronbrowser.janelia.org/	MOp	L2/3	7220.78	1284.42	4231.33	Y	IT	10	235
AA0745 [A]	AA0745 [A]	Janelia	single cell	Mouselight	C57BL/6J	Cre x reporter dual AAV injection	n/a	n/a	http://ml-neuronbrowser.janelia.org/	MOp	L5	7335.3	2622.42	3131.48	N	IT	10	238		Y
AA0035 [A]	AA0035 [A]	Janelia	single cell	Mouselight	C57BL/6J	Cre x reporter dual AAV injection	n/a	n/a	http://ml-neuronbrowser.janelia.org/	MOp	L5	7637.55	2364.01	4156.24	Y	IT	10	239
AA0578 [A]	AA0578 [A]	Janelia	single cell	Mouselight	C57BL/6J	Cre x reporter dual AAV injection	n/a	n/a	http://ml-neuronbrowser.janelia.org/	MOp	L5	7146.68	2319.54	3450.79	N	IT	10	244
AA0664 [A]	AA0664 [A]	Janelia	single cell	Mouselight	C57BL/6J	Cre x reporter dual AAV injection	n/a	n/a	http://ml-neuronbrowser.janelia.org/	MOp	L5	7052.93	1846.5	4071.14	N	IT	11	254
AA0440 [A]	AA0440 [A]	Janelia	single cell	Mouselight	C57BL/6J	Cre x reporter dual AAV injection	n/a	n/a	http://ml-neuronbrowser.janelia.org/	MOp	L5	7208.45	2299.06	3460.28	N	IT	12	268
AA0588 [A]	AA0588 [A]	Janelia	single cell	Mouselight	C57BL/6J	Cre x reporter dual AAV injection	n/a	n/a	http://ml-neuronbrowser.janelia.org/	MOp	L5	7208.84	1900.89	4282.5	Y	IT	12	269
AA0003 [A]	AA0003 [A]	Janelia	single cell	Mouselight	C57BL/6J	Cre x reporter dual AAV injection	n/a	n/a	http://ml-neuronbrowser.janelia.org/	MOp	L2/3	7628.55	1513.88	4844.88	Y	IT	12	270
AA0102 [A]	AA0102 [A]	Janelia	single cell	Mouselight	C57BL/6J	Cre x reporter dual AAV injection	n/a	n/a	http://ml-neuronbrowser.janelia.org/	MOp	L5	7305.91	2018.67	4479.78	Y	IT	12	273		Y
AA0062 [A]	AA0062 [A]	Janelia	single cell	Mouselight	C57BL/6J	Cre x reporter dual AAV injection	n/a	n/a	http://ml-neuronbrowser.janelia.org/	MOp	L6	7235.53	2985.8	3329.99	N	IT	12	275
AA0002 [A]	AA0002 [A]	Janelia	single cell	Mouselight	C57BL/6J	Cre x reporter dual AAV injection	n/a	n/a	http://ml-neuronbrowser.janelia.org/	MOp	L5	7720.13	1824.09	5066.66	N	IT	12	276
AA0108 [A]	AA0108 [A]	Janelia	single cell	Mouselight	C57BL/6J	Cre x reporter dual AAV injection	n/a	n/a	http://ml-neuronbrowser.janelia.org/	MOp	L5	7315.44	2098.74	3523.17	N	IT	12	278
AA0674 [A]	AA0674 [A]	Janelia	single cell	Mouselight	C57BL/6J	Cre x reporter dual AAV injection	n/a	n/a	http://ml-neuronbrowser.janelia.org/	MOp	L2/3	7319.3	1353.34	4025.73	N	IT	12	279
AA0005 [A]	AA0005 [A]	Janelia	single cell	Mouselight	C57BL/6J	Cre x reporter dual AAV injection	n/a	n/a	http://ml-neuronbrowser.janelia.org/	MOp	L6	7426.35	2314.06	4481.65	Y	IT	12	283
AA0271 [A]	AA0271 [A]	Janelia	single cell	Mouselight	C57BL/6J	Cre x reporter dual AAV injection	n/a	n/a	http://ml-neuronbrowser.janelia.org/	MOp	L5	7334.46	2369.93	3766.07	N	IT	12	284
AA0618 [A]	AA0618 [A]	Janelia	single cell	Mouselight	C57BL/6J	Cre x reporter dual AAV injection	n/a	n/a	http://ml-neuronbrowser.janelia.org/	MOp	L2/3	7318.1	1237.94	4457.17	Y	IT	12	287
AA0040 [A]	AA0040 [A]	Janelia	single cell	Mouselight	C57BL/6J	Cre x reporter dual AAV injection	n/a	n/a	http://ml-neuronbrowser.janelia.org/	MOp	L6	7310.5	2360.26	4269.01	Y	IT	13	295
AA0046 [A]	AA0046 [A]	Janelia	single cell	Mouselight	C57BL/6J	Cre x reporter dual AAV injection	n/a	n/a	http://ml-neuronbrowser.janelia.org/	MOp	L5	7364.12	1876.64	4601.61	Y	IT	13	296		Y - L4-like
AA0884 [A]	AA0884 [A]	Janelia	single cell	Mouselight	C57BL/6J	Cre x reporter dual AAV injection	n/a	n/a	http://ml-neuronbrowser.janelia.org/	MOp	L2/3	7163.4	1776.62	3584.2	N	IT	13	298
AA0010 [A]	AA0010 [A]	Janelia	single cell	Mouselight	C57BL/6J	Cre x reporter dual AAV injection	n/a	n/a	http://ml-neuronbrowser.janelia.org/	MOp	L5	7263.58	2086.76	3851.89	N	IT	13	299
AA0774 [A]	AA0774 [A]	Janelia	single cell	Mouselight	C57BL/6J	Cre x reporter dual AAV injection	n/a	n/a	http://ml-neuronbrowser.janelia.org/	MOp	L5	7346.01	2328.51	3351.71	N	IT	13	300
AA0276 [A]	AA0276 [A]	Janelia	single cell	Mouselight	C57BL/6J	Cre x reporter dual AAV injection	n/a	n/a	http://ml-neuronbrowser.janelia.org/	MOp	L5	7140.68	2246.56	3490.58	N	IT	13	301
AA0287 [A]	AA0287 [A]	Janelia	single cell	Mouselight	C57BL/6J	Cre x reporter dual AAV injection	n/a	n/a	http://ml-neuronbrowser.janelia.org/	MOp	L5	7292.5	2464.8	3341	N	IT	13	304
AA0112 [A]	AA0112 [A]	Janelia	single cell	Mouselight	C57BL/6J	Cre x reporter dual AAV injection	n/a	n/a	http://ml-neuronbrowser.janelia.org/	MOp	L5	7115.1	2059.82	4257.87	Y	IT	13	307
AA0037 [A]	AA0037 [A]	Janelia	single cell	Mouselight	C57BL/6J	Cre x reporter dual AAV injection	n/a	n/a	http://ml-neuronbrowser.janelia.org/	MOp	L5	7124.75	2085.65	4160.1	Y	IT	13	308
AA0224 [A]	AA0224 [A]	Janelia	single cell	Mouselight	C57BL/6J	Cre x reporter dual AAV injection	n/a	n/a	http://ml-neuronbrowser.janelia.org/	MOp	L6	7394.96	2720.63	4297	Y	IT	13	309
AA0597 [A]	AA0597 [A]	Janelia	single cell	Mouselight	C57BL/6J	Cre x reporter dual AAV injection	n/a	n/a	http://ml-neuronbrowser.janelia.org/	MOp	L2/3	7438.12	1178.73	4992.26	Y	IT	13	311
AA0658 [A]	AA0658 [A]	Janelia	single cell	Mouselight	C57BL/6J	Cre x reporter dual AAV injection	n/a	n/a	http://ml-neuronbrowser.janelia.org/	MOp	L2/3	7052.23	1171.26	4686.62	Y	IT	13	312
AA0007 [A]	AA0007 [A]	Janelia	single cell	Mouselight	C57BL/6J	Cre x reporter dual AAV injection	n/a	n/a	http://ml-neuronbrowser.janelia.org/	MOp	L2/3	8513.74	1968.24	4406.29	N	IT	13	318
AA0009 [A]	AA0009 [A]	Janelia	single cell	Mouselight	C57BL/6J	Cre x reporter dual AAV injection	n/a	n/a	http://ml-neuronbrowser.janelia.org/	MOp	L2/3	7732.53	1385.28	4941.39	Y	IT	13	319
AA0673 [A]	AA0673 [A]	Janelia	single cell	Mouselight	C57BL/6J	Cre x reporter dual AAV injection	n/a	n/a	http://ml-neuronbrowser.janelia.org/	MOp	L2/3	7487.72	1278.15	4415.68	Y	IT	13	320
AA0036 [A]	AA0036 [A]	Janelia	single cell	Mouselight	C57BL/6J	Cre x reporter dual AAV injection	n/a	n/a	http://ml-neuronbrowser.janelia.org/	MOp	L5	7204.78	2105.59	4170.23	Y	IT	13	321
AA0225 [A]	AA0225 [A]	Janelia	single cell	Mouselight	C57BL/6J	Cre x reporter dual AAV injection	n/a	n/a	http://ml-neuronbrowser.janelia.org/	MOp	L6	7376.42	2475.55	4087.33	Y	IT	13	322
16167-02	16167-02	Gong	single cell	fMOST	Thy1-YFP-H	fluorescent transgene	n/a	n/a	http://neuromorpho.org/NeuroMorpho_Linkout.jsp?PMID=32405029	MOp	L5	6148.93	1883.96	3947.28	N	ET	1	1
16167-38	16167-38	Gong	single cell	fMOST	Thy1-YFP-H	fluorescent transgene	n/a	n/a	http://neuromorpho.org/NeuroMorpho_Linkout.jsp?PMID=32405029	MOp	L5	7262.01	2185.3	3629.78	N	ET	3	52
16167-27	16167-27	Gong	single cell	fMOST	Thy1-YFP-H	fluorescent transgene	n/a	n/a	http://neuromorpho.org/NeuroMorpho_Linkout.jsp?PMID=32405029	MOp	L5	7198.49	2134.66	3675.92	N	ET	3	53
16167-08	16167-08	Gong	single cell	fMOST	Thy1-YFP-H	fluorescent transgene	n/a	n/a	http://neuromorpho.org/NeuroMorpho_Linkout.jsp?PMID=32405029	MOp	L5	6689.83	1816.68	3921.31	N	ET	3	54
16167-43	16167-43	Gong	single cell	fMOST	Thy1-YFP-H	fluorescent transgene	n/a	n/a	http://neuromorpho.org/NeuroMorpho_Linkout.jsp?PMID=32405029	MOp	L5	7335.66	2196.58	3612.83	N	ET	3	55
16167-23	16167-23	Gong	single cell	fMOST	Thy1-YFP-H	fluorescent transgene	n/a	n/a	http://neuromorpho.org/NeuroMorpho_Linkout.jsp?PMID=32405029	MOp	L5	7268.03	2253.22	3753.56	N	ET	3	56
16167-21	16167-21	Gong	single cell	fMOST	Thy1-YFP-H	fluorescent transgene	n/a	n/a	http://neuromorpho.org/NeuroMorpho_Linkout.jsp?PMID=32405029	MOp	L6	6920.16	2321.61	3885.37	N	ET	3	57
16167-10	16167-10	Gong	single cell	fMOST	Thy1-YFP-H	fluorescent transgene	n/a	n/a	http://neuromorpho.org/NeuroMorpho_Linkout.jsp?PMID=32405029	MOp	L5	7170	2202.08	3390.72	N	ET	3	58
16167-41	16167-41	Gong	single cell	fMOST	Thy1-YFP-H	fluorescent transgene	n/a	n/a	http://neuromorpho.org/NeuroMorpho_Linkout.jsp?PMID=32405029	MOp	L5	7418.4	2253.03	3690.07	N	ET	3	59
16167-37	16167-37	Gong	single cell	fMOST	Thy1-YFP-H	fluorescent transgene	n/a	n/a	http://neuromorpho.org/NeuroMorpho_Linkout.jsp?PMID=32405029	MOp	L6	7247.25	2610.81	3959.76	N	ET	3	60
16167-01	16167-01	Gong	single cell	fMOST	Thy1-YFP-H	fluorescent transgene	n/a	n/a	http://neuromorpho.org/NeuroMorpho_Linkout.jsp?PMID=32405029	MOp	L5	6439.12	2082.98	3113.54	N	ET	3	61
16167-13	16167-13	Gong	single cell	fMOST	Thy1-YFP-H	fluorescent transgene	n/a	n/a	http://neuromorpho.org/NeuroMorpho_Linkout.jsp?PMID=32405029	MOp	L5	7032.11	1956.03	3844.11	N	ET	3	63
16167-07	16167-07	Gong	single cell	fMOST	Thy1-YFP-H	fluorescent transgene	n/a	n/a	http://neuromorpho.org/NeuroMorpho_Linkout.jsp?PMID=32405029	MOp	L6	6595.23	2334.13	3665.51	N	ET	3	64
16167-24	16167-24	Gong	single cell	fMOST	Thy1-YFP-H	fluorescent transgene	n/a	n/a	http://neuromorpho.org/NeuroMorpho_Linkout.jsp?PMID=32405029	MOp	L5	7059.93	2117.54	3693.5	N	ET	3	65
16167-17	16167-17	Gong	single cell	fMOST	Thy1-YFP-H	fluorescent transgene	n/a	n/a	http://neuromorpho.org/NeuroMorpho_Linkout.jsp?PMID=32405029	MOp	L5	7227.56	2017.84	4312.38	Y	ET	3	66
16167-22	16167-22	Gong	single cell	fMOST	Thy1-YFP-H	fluorescent transgene	n/a	n/a	http://neuromorpho.org/NeuroMorpho_Linkout.jsp?PMID=32405029	MOp	L6	7215.19	2359.1	4584.22	Y	ET	3	67
16167-12	16167-12	Gong	single cell	fMOST	Thy1-YFP-H	fluorescent transgene	n/a	n/a	http://neuromorpho.org/NeuroMorpho_Linkout.jsp?PMID=32405029	MOp	L5	7166.07	1842.91	4662.65	Y	ET	3	68
16167-04	16167-04	Gong	single cell	fMOST	Thy1-YFP-H	fluorescent transgene	n/a	n/a	http://neuromorpho.org/NeuroMorpho_Linkout.jsp?PMID=32405029	MOp	L6	6721.57	2079.56	3889.59	N	ET	3	69
16167-14	16167-14	Gong	single cell	fMOST	Thy1-YFP-H	fluorescent transgene	n/a	n/a	http://neuromorpho.org/NeuroMorpho_Linkout.jsp?PMID=32405029	MOp	L6	6986.8	2253.79	4669	Y	ET	3	70
16167-31	16167-31	Gong	single cell	fMOST	Thy1-YFP-H	fluorescent transgene	n/a	n/a	http://neuromorpho.org/NeuroMorpho_Linkout.jsp?PMID=32405029	MOp	L5	7329.79	2378.98	4278.39	Y	ET	3	71
16167-30	16167-30	Gong	single cell	fMOST	Thy1-YFP-H	fluorescent transgene	n/a	n/a	http://neuromorpho.org/NeuroMorpho_Linkout.jsp?PMID=32405029	MOp	L5	7405.7	2209.83	4485.46	Y	ET	3	72
16167-06	16167-06	Gong	single cell	fMOST	Thy1-YFP-H	fluorescent transgene	n/a	n/a	http://neuromorpho.org/NeuroMorpho_Linkout.jsp?PMID=32405029	MOp	L5	6446.76	2204.16	3390.05	N	ET	3	76
16167-42	16167-42	Gong	single cell	fMOST	Thy1-YFP-H	fluorescent transgene	n/a	n/a	http://neuromorpho.org/NeuroMorpho_Linkout.jsp?PMID=32405029	MOp	L6	7105.87	2473.48	3934.66	N	ET	3	79
16167-35	16167-35	Gong	single cell	fMOST	Thy1-YFP-H	fluorescent transgene	n/a	n/a	http://neuromorpho.org/NeuroMorpho_Linkout.jsp?PMID=32405029	MOp	L6	7037.43	2422.03	4278.62	Y	ET	4	97
16167-18	16167-18	Gong	single cell	fMOST	Thy1-YFP-H	fluorescent transgene	n/a	n/a	http://neuromorpho.org/NeuroMorpho_Linkout.jsp?PMID=32405029	MOp	L5	7283.54	2137.37	4275.58	Y	ET	4	98
16167-40	16167-40	Gong	single cell	fMOST	Thy1-YFP-H	fluorescent transgene	n/a	n/a	http://neuromorpho.org/NeuroMorpho_Linkout.jsp?PMID=32405029	MOp	L5	7392.23	2157.58	3695.4	N	ET	4	100
16167-09	16167-09	Gong	single cell	fMOST	Thy1-YFP-H	fluorescent transgene	n/a	n/a	http://neuromorpho.org/NeuroMorpho_Linkout.jsp?PMID=32405029	MOp	L5	6518.15	1639.27	4473.22	N	ET	4	101
16167-46	16167-46	Gong	single cell	fMOST	Thy1-YFP-H	fluorescent transgene	n/a	n/a	http://neuromorpho.org/NeuroMorpho_Linkout.jsp?PMID=32405029	MOp	L5	7104.5	2323.05	3355	N	ET	4	109
16167-34	16167-34	Gong	single cell	fMOST	Thy1-YFP-H	fluorescent transgene	n/a	n/a	http://neuromorpho.org/NeuroMorpho_Linkout.jsp?PMID=32405029	MOp	L5	7513.83	2078.31	4282.71	Y	ET	4	111
16167-20	16167-20	Gong	single cell	fMOST	Thy1-YFP-H	fluorescent transgene	n/a	n/a	http://neuromorpho.org/NeuroMorpho_Linkout.jsp?PMID=32405029	MOp	L6	7194.52	1961.39	4654.52	Y	ET	4	112
16167-48	16167-48	Gong	single cell	fMOST	Thy1-YFP-H	fluorescent transgene	n/a	n/a	http://neuromorpho.org/NeuroMorpho_Linkout.jsp?PMID=32405029	MOp	L5	7473.1	2494.34	3277.5	N	IT	6	126
16167-16	16167-16	Gong	single cell	fMOST	Thy1-YFP-H	fluorescent transgene	n/a	n/a	http://neuromorpho.org/NeuroMorpho_Linkout.jsp?PMID=32405029	MOp	L5	6990.81	1938.27	4201.42	Y	IT	8	169
16167-28	16167-28	Gong	single cell	fMOST	Thy1-YFP-H	fluorescent transgene	n/a	n/a	http://neuromorpho.org/NeuroMorpho_Linkout.jsp?PMID=32405029	MOp	L5	6851.26	2038.71	3599.91	N	IT	9	192
16167-47	16167-47	Gong	single cell	fMOST	Thy1-YFP-H	fluorescent transgene	n/a	n/a	http://neuromorpho.org/NeuroMorpho_Linkout.jsp?PMID=32405029	MOp	L5	7110.92	2141.01	3179.67	N	IT	9	193
16167-05	16167-05	Gong	single cell	fMOST	Thy1-YFP-H	fluorescent transgene	n/a	n/a	http://neuromorpho.org/NeuroMorpho_Linkout.jsp?PMID=32405029	MOp	L5	6516.74	1979.65	3373.67	N	IT	9	194
16167-26	16167-26	Gong	single cell	fMOST	Thy1-YFP-H	fluorescent transgene	n/a	n/a	http://neuromorpho.org/NeuroMorpho_Linkout.jsp?PMID=32405029	MOp	L5	6859.16	2046.15	3746.65	N	IT	10	219
16167-39	16167-39	Gong	single cell	fMOST	Thy1-YFP-H	fluorescent transgene	n/a	n/a	http://neuromorpho.org/NeuroMorpho_Linkout.jsp?PMID=32405029	MOp	L5	7340.51	2254.66	3694.24	N	IT	10	227
16167-44	16167-44	Gong	single cell	fMOST	Thy1-YFP-H	fluorescent transgene	n/a	n/a	http://neuromorpho.org/NeuroMorpho_Linkout.jsp?PMID=32405029	MOp	L5	7575.07	2348.39	3577.55	N	IT	10	228
16167-11	16167-11	Gong	single cell	fMOST	Thy1-YFP-H	fluorescent transgene	n/a	n/a	http://neuromorpho.org/NeuroMorpho_Linkout.jsp?PMID=32405029	MOp	L5	7460.33	2743.48	3421.15	N	IT	12	285
16167-45	16167-45	Gong	single cell	fMOST	Thy1-YFP-H	fluorescent transgene	n/a	n/a	http://neuromorpho.org/NeuroMorpho_Linkout.jsp?PMID=32405029	MOp	L6	7342.78	2580.53	3618.74	N	IT	12	286
16167-29	16167-29	Gong	single cell	fMOST	Thy1-YFP-H	fluorescent transgene	n/a	n/a	http://neuromorpho.org/NeuroMorpho_Linkout.jsp?PMID=32405029	MOp	L5	6992.72	2215.91	3903.3	N	IT	12	292
16167-19	16167-19	Gong	single cell	fMOST	Thy1-YFP-H	fluorescent transgene	n/a	n/a	http://neuromorpho.org/NeuroMorpho_Linkout.jsp?PMID=32405029	MOp	L5	7141.71	2197.66	4278.97	Y	IT	12	293
210254_2226_x16029_y23953	210254_2226_x16029_y23953	Allen	single cell	fMOST	Sst-Cre;Ai139	Cre reporter line	/bil/lz/eshen/b2ad95e305a8726f/mouseID_210254-15257	https://download.brainimagelibrary.org/biccn/zeng/luo/fMOST/mouseID_210254-15257/	https://download.brainimagelibrary.org/biccn/zeng/luo/fMOST/cells/mouseID_210254-15257/1/1060696663_15257_2226-X16029-Y23953_reg.swc	MOp	L6	7485.82	2671.02	2880.88	N	CT	2	45			CT_VAL/PO
210254_2309_x13266_y25533	210254_2309_x13266_y25533	Allen	single cell	fMOST	Sst-Cre;Ai139	Cre reporter line	/bil/lz/eshen/b2ad95e305a8726f/mouseID_210254-15257	https://download.brainimagelibrary.org/biccn/zeng/luo/fMOST/mouseID_210254-15257/	https://download.brainimagelibrary.org/biccn/zeng/luo/fMOST/cells/mouseID_210254-15257/1/1060696665_15257_2309-X13266-Y25533_reg.swc	MOp	L6	8073.98	3668.05	3116.43	N	CT	2	44			CT_VM
210254_4397_x16794_y21812	210254_4397_x16794_y21812	Allen	single cell	fMOST	Sst-Cre;Ai139	Cre reporter line	/bil/lz/eshen/b2ad95e305a8726f/mouseID_210254-15257	https://download.brainimagelibrary.org/biccn/zeng/luo/fMOST/mouseID_210254-15257/	https://download.brainimagelibrary.org/biccn/zeng/luo/fMOST/cells/mouseID_210254-15257/1/1060696678_15257_4397-X16794-Y21812_reg.swc	MOp	L6	6682.92	1453.55	5693.48	Y	CT	2	51
210254_4485_x16442_y16836	210254_4485_x16442_y16836	Allen	single cell	fMOST	Sst-Cre;Ai139	Cre reporter line	/bil/lz/eshen/b2ad95e305a8726f/mouseID_210254-15257	https://download.brainimagelibrary.org/biccn/zeng/luo/fMOST/mouseID_210254-15257/	https://download.brainimagelibrary.org/biccn/zeng/luo/fMOST/cells/mouseID_210254-15257/1/1060696680_15257_4485-X16442-Y16836_reg.swc	MOp	L6	6687.55	1612.35	5767.92	Y	CT	2	49
210254_4500_x16614_y17147	210254_4500_x16614_y17147	Allen	single cell	fMOST	Sst-Cre;Ai139	Cre reporter line	/bil/lz/eshen/b2ad95e305a8726f/mouseID_210254-15257	https://download.brainimagelibrary.org/biccn/zeng/luo/fMOST/mouseID_210254-15257/	https://download.brainimagelibrary.org/biccn/zeng/luo/fMOST/cells/mouseID_210254-15257/1/1060696682_15257_4500-X16614-Y17147_reg.swc	MOp	L6	6539.83	1541.03	5734.88	N	CT	2	50
236174_2801_x11376_y11451	236174_2801_x11376_y11451	Allen	single cell	fMOST	Gnb4-IRES2-CreERT2;Ai139	Cre reporter line	/bil/data/7f/53/7f537a62e521a26a/mouseID_236174	https://download.brainimagelibrary.org/biccn/zeng/luo/fMOST/mouseID_236174-16124/	https://download.brainimagelibrary.org/biccn/zeng/luo/fMOST/cells/mouseID_236174-16124/1/1060696688_16124_2801-X11376-Y11451_reg.swc	MOp	L6	8254.23	4132.02	3193.15	N	IT	10	214
236174_3029_x12820_y24699	236174_3029_x12820_y24699	Allen	single cell	fMOST	Gnb4-IRES2-CreERT2;Ai139	Cre reporter line	/bil/data/7f/53/7f537a62e521a26a/mouseID_236174	https://download.brainimagelibrary.org/biccn/zeng/luo/fMOST/mouseID_236174-16124/	https://download.brainimagelibrary.org/biccn/zeng/luo/fMOST/cells/mouseID_236174-16124/1/1060696693_16124_3029-X12820-Y24699_reg.swc	MOp	L6	8007.25	3795.07	3880.2	N	IT	10	209
236174_3329_x13938_y26099	236174_3329_x13938_y26099	Allen	single cell	fMOST	Gnb4-IRES2-CreERT2;Ai139	Cre reporter line	/bil/data/7f/53/7f537a62e521a26a/mouseID_236174	https://download.brainimagelibrary.org/biccn/zeng/luo/fMOST/mouseID_236174-16124/	https://download.brainimagelibrary.org/biccn/zeng/luo/fMOST/cells/mouseID_236174-16124/1/1060696704_16124_3329-X13938-Y26099_reg.swc	MOp	L6	8616.35	4232.85	4280.8	N	IT	9	199		Y
17109_2301_x8535_y23051	17109_2301_x8535_y23051	Allen	single cell	fMOST	Gnb4-IRES2-CreERT2;Ai139	Cre reporter line	/bil/data/7f/53/7f537a62e521a26a/mouseID_297974	https://download.brainimagelibrary.org/biccn/zeng/luo/fMOST/mouseID_297974-17109/	https://download.brainimagelibrary.org/biccn/zeng/luo/fMOST/cells/mouseID_297974-17109/1/1060693233_17109_2301-X8535-Y23051_reg.swc	MOp	L6	7901.4	3759.9	3312.35	N	IT	11	250
17109_2401_x8977_y24184	17109_2401_x8977_y24184	Allen	single cell	fMOST	Gnb4-IRES2-CreERT2;Ai139	Cre reporter line	/bil/data/7f/53/7f537a62e521a26a/mouseID_297974	https://download.brainimagelibrary.org/biccn/zeng/luo/fMOST/mouseID_297974-17109/	https://download.brainimagelibrary.org/biccn/zeng/luo/fMOST/cells/mouseID_297974-17109/1/1060693238_17109_2401-X8977-Y24184_reg.swc	MOp	L6	8416.3	3864.68	3475.07	N	IT	11	253
17781_3668_x9453_y17266	17781_3668_x9453_y17266	Allen	single cell	fMOST	Gnb4-IRES2-CreERT2;Ai139	Cre reporter line	/bil/data/b4/d4/b4d4211078a67217/17781/	https://download.brainimagelibrary.org/biccn/zeng/luo/fMOST/mouseID_339951-17781/	https://download.brainimagelibrary.org/biccn/zeng/luo/fMOST/cells/mouseID_339951-17781/1/1060693727_17781_3668-X9453-Y17266_reg.swc	MOp	L6	8012.27	2374.73	5143.15	N	IT	12	271			CC_Ipsilateral (SOM+temporal)
17782_3352_x11384_y16404	17782_3352_x11384_y16404	Allen	single cell	fMOST	Gnb4-IRES2-CreERT2;Ai139	Cre reporter line	/bil/data/f1/dc/f1dcaeb016197373/339952-17782	https://download.brainimagelibrary.org/biccn/zeng/luo/fMOST/mouseID_339952-17782/	https://download.brainimagelibrary.org/biccn/zeng/luo/fMOST/cells/mouseID_339952-17782/1/1060693789_17782_3352-X11384-Y16404_reg.swc	MOp	L6	8437.42	4025.9	3763.15	N	IT	8	156
18461_4178_x16825_y2713	18461_4178_x16825_y2713	Allen	single cell	fMOST	Cux2-CreERT2;Ai166	Cre reporter line		https://download.brainimagelibrary.org/biccn/zeng/luo/fMOST/mouseID_374706-18461/	https://download.brainimagelibrary.org/biccn/zeng/luo/fMOST/cells/mouseID_374706-18461/1/1060695331_18461_4178-X16825-Y2713_reg.swc	MOp	L2/3	7070.85	1170.82	4868.38	Y	IT	11	259		Y	CC_Bilateral
18453_2645_x28684_y11703	18453_2645_x28684_y11703	Allen	single cell	fMOST	Cux2-CreERT2;Ai166	Cre reporter line	/bil/proj/u19zeng/fMOST_raw_data/mouseID_374712-18453_CH2		https://download.brainimagelibrary.org/biccn/zeng/luo/fMOST/cells/mouseID_374712-18453/1/1060693915_18453_2645-X28684-Y11703_reg.swc	MOp	L2/3	9196.07	3379.4	3710.3	N	IT	10	245
18453_2713_x27713_y9899	18453_2713_x27713_y9899	Allen	single cell	fMOST	Cux2-CreERT2;Ai166	Cre reporter line	/bil/proj/u19zeng/fMOST_raw_data/mouseID_374712-18453_CH2		https://download.brainimagelibrary.org/biccn/zeng/luo/fMOST/cells/mouseID_374712-18453/1/1060693917_18453_2713-X27713-Y9899_reg.swc	MOp	L2/3	8790	2674.1	3961.57	N	IT	10	246		Y
18453_3186_x12745_y7108	18453_3186_x12745_y7108	Allen	single cell	fMOST	Cux2-CreERT2;Ai166	Cre reporter line	/bil/proj/u19zeng/fMOST_raw_data/mouseID_374712-18453_CH2		https://download.brainimagelibrary.org/biccn/zeng/luo/fMOST/cells/mouseID_374712-18453/1/1060693929_18453_3186-X12745-Y7108_reg.swc	MOp	L2/3	7463.23	1762.47	4284.23	Y	IT	13	303			CC_Ipsilateral (frontal)
18453_3456_x24161_y6646	18453_3456_x24161_y6646	Allen	single cell	fMOST	Cux2-CreERT2;Ai166	Cre reporter line	/bil/proj/u19zeng/fMOST_raw_data/mouseID_374712-18453_CH2		https://download.brainimagelibrary.org/biccn/zeng/luo/fMOST/cells/mouseID_374712-18453/1/1060693942_18453_3456-X24161-Y6646_reg.swc	MOp	L2/3	7390.32	1429.22	4955.9	Y	IT	13	316		Y	CC/CS_Bilateral asymmetrical
18453_3767_x22604_y5643	18453_3767_x22604_y5643	Allen	single cell	fMOST	Cux2-CreERT2;Ai166	Cre reporter line	/bil/proj/u19zeng/fMOST_raw_data/mouseID_374712-18453_CH2		https://download.brainimagelibrary.org/biccn/zeng/luo/fMOST/cells/mouseID_374712-18453/1/1060693962_18453_3767-X22604-Y5643_reg.swc	MOp	L2/3	6883.05	1136.62	5231.08	Y	IT	11	261
18453_3795_x13584_y5960	18453_3795_x13584_y5960	Allen	single cell	fMOST	Cux2-CreERT2;Ai166	Cre reporter line	/bil/proj/u19zeng/fMOST_raw_data/mouseID_374712-18453_CH2		https://download.brainimagelibrary.org/biccn/zeng/luo/fMOST/cells/mouseID_374712-18453/1/1060693964_18453_3795-X13584-Y5960_reg.swc	MOp	L2/3	7240.3	1361.75	5084.35	Y	IT	13	315
18453_4067_x16924_y5288	18453_4067_x16924_y5288	Allen	single cell	fMOST	Cux2-CreERT2;Ai166	Cre reporter line	/bil/proj/u19zeng/fMOST_raw_data/mouseID_374712-18453_CH2		https://download.brainimagelibrary.org/biccn/zeng/luo/fMOST/cells/mouseID_374712-18453/1/1060693979_18453_4067-X16924-Y5288_reg.swc	MOp	L2/3	6242.15	1146.55	5478.65	N	IT	11	258		Y
18453_4221_x16935_y5165	18453_4221_x16935_y5165	Allen	single cell	fMOST	Cux2-CreERT2;Ai166	Cre reporter line	/bil/proj/u19zeng/fMOST_raw_data/mouseID_374712-18453_CH2		https://download.brainimagelibrary.org/biccn/zeng/luo/fMOST/cells/mouseID_374712-18453/1/1060693983_18453_4221-X16935-Y5165_reg.swc	MOp	L2/3	6247.02	1131.62	5673.33	N	IT	11	260
18864_3015_x3194_y23588	18864_3015_x3194_y23588	Allen	single cell	fMOST	Cux2-CreERT2;Ai166	Cre reporter line		n/a - pending	https://download.brainimagelibrary.org/biccn/zeng/luo/fMOST/cells/mouseID_382148-18864/1/1060695955_18864_3015-X3194-Y23588_reg.swc	MOp	L2/3	7439.67	1694.5	3826.48	N	IT	7	130		Y	CC/CS_Bilateral asymmetrical
18864_3338_x3396_y21865	18864_3338_x3396_y21865	Allen	single cell	fMOST	Cux2-CreERT2;Ai166	Cre reporter line		n/a - pending	https://download.brainimagelibrary.org/biccn/zeng/luo/fMOST/cells/mouseID_382148-18864/1/1060695960_18864_3338-X3396-Y21865_reg.swc	MOp	L4	7018.27	1672.75	4168.17	Y	IT	13	297		Y	CC/CS_Bilateral asymmetrical
18864_3473_x2641_y21082	18864_3473_x2641_y21082	Allen	single cell	fMOST	Cux2-CreERT2;Ai166	Cre reporter line		n/a - pending	https://download.brainimagelibrary.org/biccn/zeng/luo/fMOST/cells/mouseID_382148-18864/1/1060695962_18864_3473-X2641-Y21082_reg.swc	MOp	L2/3	6799.3	1336.68	4091.12	N	IT	13	313			CC/CS_Bilateral asymmetrical
18864_3494_x2380_y13749	18864_3494_x2380_y13749	Allen	single cell	fMOST	Cux2-CreERT2;Ai166	Cre reporter line		n/a - pending	https://download.brainimagelibrary.org/biccn/zeng/luo/fMOST/cells/mouseID_382148-18864/1/1060695966_18864_3494-X2380-Y13749_reg.swc	MOp	L2/3	6801.8	1146.35	4024.9	N	IT	11	251			CC/CS_Bilateral asymmetrical
18864_4067_x3464_y21495	18864_4067_x3464_y21495	Allen	single cell	fMOST	Cux2-CreERT2;Ai166	Cre reporter line		n/a - pending	https://download.brainimagelibrary.org/biccn/zeng/luo/fMOST/cells/mouseID_382148-18864/1/1060695970_18864_4067-X3464-Y21495_reg.swc	MOp	L4	6874.25	1398.05	4876.52	Y	IT	7	142		Y	CC/CS_Bilateral asymmetrical
18864_4120_x3320_y13563	18864_4120_x3320_y13563	Allen	single cell	fMOST	Cux2-CreERT2;Ai166	Cre reporter line		n/a - pending	https://download.brainimagelibrary.org/biccn/zeng/luo/fMOST/cells/mouseID_382148-18864/1/1060695972_18864_4120-X3320-Y13563_reg.swc	MOp	L2/3	6805.67	1306	4664.08	Y	IT	7	141			CC/CS_Bilateral asymmetrical
18864_4157_x3358_y13741	18864_4157_x3358_y13741	Allen	single cell	fMOST	Cux2-CreERT2;Ai166	Cre reporter line		n/a - pending	https://download.brainimagelibrary.org/biccn/zeng/luo/fMOST/cells/mouseID_382148-18864/1/1060695974_18864_4157-X3358-Y13741_reg.swc	MOp	L2/3	6758.35	1307.47	4681.05	Y	IT	7	140			CC/CS_Bilateral asymmetrical
18864_4267_x2794_y21031	18864_4267_x2794_y21031	Allen	single cell	fMOST	Cux2-CreERT2;Ai166	Cre reporter line		n/a - pending	https://download.brainimagelibrary.org/biccn/zeng/luo/fMOST/cells/mouseID_382148-18864/1/1060695976_18864_4267-X2794-Y21031_reg.swc	MOp	L2/3	6678.62	1045.15	4919.1	Y	IT	7	147
18867_2903_x13633_y8787	18867_2903_x13633_y8787	Allen	single cell	fMOST	Pvalb-T2A-CreERT2;Ai166	Cre reporter line	/bil/proj/u19zeng/fMOST_raw_data/mouseID_394528-18867	https://download.brainimagelibrary.org/biccn/zeng/luo/fMOST/mouseID_394528-18867/	https://download.brainimagelibrary.org/biccn/zeng/luo/fMOST/cells/mouseID_394528-18867/1/1060696036_18867_2903-X13633-Y8787_reg.swc	MOp	L5	7668.8	2841.62	3396.9	N	ET	5	121
18867_3758_x14594_y6944	18867_3758_x14594_y6944	Allen	single cell	fMOST	Pvalb-T2A-CreERT2;Ai166	Cre reporter line	/bil/proj/u19zeng/fMOST_raw_data/mouseID_394528-18867	https://download.brainimagelibrary.org/biccn/zeng/luo/fMOST/mouseID_394528-18867/	https://download.brainimagelibrary.org/biccn/zeng/luo/fMOST/cells/mouseID_394528-18867/1/1060696045_18867_3758-X14594-Y6944_reg.swc	MOp	L5	7303.7	2043.72	4647.7	Y	ET	5	120
18868_3009_x28076_y11485	18868_3009_x28076_y11485	Allen	single cell	fMOST	Pvalb-T2A-CreERT2;Ai166	Cre reporter line	/bil/proj/u19zeng/fMOST_raw_data/mouseID_396476-18868_CH2		https://download.brainimagelibrary.org/biccn/zeng/luo/fMOST/cells/mouseID_396476-18868/1/1060696233_18868_3009-X28076-Y11485_reg.swc	MOp	L5	8813.93	3511.2	3778.25	N	ET	4	113
18868_3488_x24952_y7321	18868_3488_x24952_y7321	Allen	single cell	fMOST	Pvalb-T2A-CreERT2;Ai166	Cre reporter line	/bil/proj/u19zeng/fMOST_raw_data/mouseID_396476-18868_CH2		https://download.brainimagelibrary.org/biccn/zeng/luo/fMOST/cells/mouseID_396476-18868/1/1060696248_18868_3488-X24952-Y7321_reg.swc	MOp	L5	7594.25	1842.82	4711.8	Y	ET	4	105		Y
182725_2376_x10033_y10786	182725_2376_x10033_y10786	Allen	single cell	fMOST	Fezf2-CreER;Ai166	Cre reporter line	/bil/data/2b/da/2bdaf9e66a246844/mouseID_405429-182725/	https://download.brainimagelibrary.org/biccn/zeng/luo/fMOST/mouseID_405429-182725/	https://download.brainimagelibrary.org/biccn/zeng/luo/fMOST/cells/mouseID_405429-182725/1/1060693856_182725_2376-X10033-Y10786_reg.swc	MOp	L5	8002.95	3457.93	3177.35	N	ET	3	91
182725_3762_x5563_y19178	182725_3762_x5563_y19178	Allen	single cell	fMOST	Fezf2-CreER;Ai166	Cre reporter line	/bil/data/2b/da/2bdaf9e66a246844/mouseID_405429-182725/	https://download.brainimagelibrary.org/biccn/zeng/luo/fMOST/mouseID_405429-182725/	https://download.brainimagelibrary.org/biccn/zeng/luo/fMOST/cells/mouseID_405429-182725/1/1060693867_182725_3762-X5563-Y19178_reg.swc	MOp	L5	7331.52	1949.05	4698.92	Y	ET	3	95		Y
182725_4080_x6576_y11407	182725_4080_x6576_y11407	Allen	single cell	fMOST	Fezf2-CreER;Ai166	Cre reporter line	/bil/data/2b/da/2bdaf9e66a246844/mouseID_405429-182725/	https://download.brainimagelibrary.org/biccn/zeng/luo/fMOST/mouseID_405429-182725/	https://download.brainimagelibrary.org/biccn/zeng/luo/fMOST/cells/mouseID_405429-182725/1/1060693870_182725_4080-X6576-Y11407_reg.swc	MOp	L5	6879.2	1535.32	5399.9	Y	ET	3	75
180605	Tle4-2A-CreER-180605	Huang	tracer	STPT	Tle4-2A-CreER	AAV	/bil/data/84/aa/84aa97d12a6c17ba/180605_WG_Tle4lslFlpRPCFA_female_processed/	http://brainarchitecture.org/viewer4/mouse/map/28814F		MOp	L6	#N/A	#N/A	#N/A	Y	CT	2	47	CT
180730	PlexinD1-2A-CreER-180730	Huang	tracer	STPT	PlexinD1-2A-CreER	AAV	/bil/data/e9/2a/e92aa2dc0e14ad4d/180730_WG010_PlxnD1_CFA_female_processed/	http://brainarchitecture.org/viewer4/mouse/map/28819F		MOp	L2/3	#N/A	#N/A	#N/A	Y	IT	8	152	IT
180830	Fezf2-2A-CreER-180830	Huang	tracer	STPT	Fezf2-2A-CreER	AAV	/bil/data/22/06/2206db1eee169a9b/180830_JH_WG_Fezf2LSLflp_CFA_female_processed/	http://brainarchitecture.org/viewer4/mouse/map/28827F		MOp	L5	#N/A	#N/A	#N/A	Y	ET	1	5	ET
190903	Fezf2-2A-CreER-190903	Huang	tracer	STPT	Fezf2-2A-CreER	AAV	/bil/data/2b/6e/2b6e48dc425d16db/190903_JH_WG0006_Fezf2LSLflp_MOp_CFA_female_processed/	http://brainarchitecture.org/viewer4/mouse/map/28917F		MOp	L5	#N/A	#N/A	#N/A	Y	ET	1	3	ET
180722	PlexinD1-2A-CreER-180722	Huang	tracer	STPT	PlexinD1-2A-CreER	AAV	/bil/data/84/aa/84aa97d12a6c17ba/180722_WG_PlxnD1lslFlpCFA1female_processed/	http://brainarchitecture.org/viewer4/mouse/map/8401F		MOp	L2/3	#N/A	#N/A	#N/A	Y	IT	8	180	IT
180816	Tle4-2A-CreER-180816	Huang	tracer	STPT	Tle4-2A-CreER	AAV	/bil/data/c8/1f/c81fe306a97b33e8/180816_JH_WG_Tle4LSLFlpNPCfa_female/	http://brainarchitecture.org/viewer4/mouse/map/8421F		MOp	L6	#N/A	#N/A	#N/A	Y	CT	2	48	CT
191209	Foxp2-IRES-Cre-191209	Huang	tracer	STPT	Foxp2-IRES-Cre	AAV	/bil/data/81/bc/81bcaddee6e8ac06/191209_JH_KM_FoxP2-ires-cre_CFA_male2_processed/			MOp	L6	#N/A	#N/A	#N/A	Y	ET CT	1	4	ET CT
MA191204-01	C57BL/6J-MA191204-01	Dong	tracer	Confocal	C57BL/6J	PHAL	/bil/data/26/54/265485a0756103a5/MA191204-01			MOp	L2-L6	#N/A	#N/A	#N/A	Y	all	1	6	All
SW110516-01A	C57BL/6J-SW110516-01A	Dong	tracer	Epifluorescent	C57BL/6J	PHAL	/bil/data/26/54/265485a0756103a5/SW110516-01A			MOp	L2-L6	#N/A	#N/A	#N/A	Y	all	1	7	All
195401-24	195401-24	Dong	single cell	fMOST	C57BL/6J	AAV				MOp	L5	7357.84	3095.67	2969.32	N	CT	2	18
195409-22	195409-22	Dong	single cell	fMOST	C57BL/6J	AAV				MOp	L6	7443.89	2727.3	4602.57	N	ET	3	62
195401-53	195401-53	Dong	single cell	fMOST	C57BL/6J	AAV				MOp	L5	7900.77	3069.2	4085.55	N	ET	3	85
195401-29	195401-29	Dong	single cell	fMOST	C57BL/6J	AAV				MOp	L5	7425.68	2831.79	3708.73	N	ET	3	86
195401-46	195401-46	Dong	single cell	fMOST	C57BL/6J	AAV				MOp	L5	7867.91	3522.8	3371.11	N	ET	3	87
195401-05	195401-05	Dong	single cell	fMOST	C57BL/6J	AAV				MOp	L5	7679.81	3367.09	2949.72	N	ET	3	88
195401-35	195401-35	Dong	single cell	fMOST	C57BL/6J	AAV				MOp	L5	7770.51	3131.12	3628.68	N	ET	3	89
195401-08	195401-08	Dong	single cell	fMOST	C57BL/6J	AAV				MOp	L5	7537.61	3264.61	3273.42	N	ET	3	90
195401-25	195401-25	Dong	single cell	fMOST	C57BL/6J	AAV				MOp	L5	7275.73	3167.88	3089.76	N	ET	3	92
195401-10	195401-10	Dong	single cell	fMOST	C57BL/6J	AAV				MOp	L2/3	7795.66	3023.67	3149.26	N	ET	3	93
193377-03	193377-03	Huang	single cell	fMOST	Fezf2-2A-CreER; LSL-Flpo	AAV-EF1a-fDIO-TVA-GFP				MOp	L5	6798.95	1760.85	4683.51	Y	ET	4	96			ET_tectal
195409-01	195409-01	Dong	single cell	fMOST	C57BL/6J	AAV				MOp	L5	7382.55	2561.74	4371.94	Y	ET	4	99
182280-01	182280-01	Dong	single cell	fMOST	C57BL/6J	AAV				MOp	L5	8246.13	3205.23	3667.4	N	ET	4	103
195401-20	195401-20	Dong	single cell	fMOST	C57BL/6J	AAV				MOp	L2/3	7644.38	2959.36	2979.95	N	ET	4	104
195401-11	195401-11	Dong	single cell	fMOST	C57BL/6J	AAV				MOp	L2/3	7638.42	2915.17	3169.38	N	ET	4	106
195401-09	195401-09	Dong	single cell	fMOST	C57BL/6J	AAV				MOp	L2/3	8019.14	3197.31	3119.23	N	ET	4	107
195409-31	195409-31	Dong	single cell	fMOST	C57BL/6J	AAV				MOp	L5	7464.96	2261.73	5008.52	Y	ET	4	108
190915	Foxp2-IRES-Cre-190915	Huang	tracer	STPT	Foxp2-IRES-Cre	AAV				MOp	L6	#N/A	#N/A	#N/A	Y	ET CT	4	110	ET CT
193377-05	193377-05	Huang	single cell	fMOST	Fezf2-2A-CreER; LSL-Flpo	AAV-EF1a-fDIO-TVA-GFP				MOp	L6	6911.59	1883.45	4990.86	Y	ET	5	122			ET_pontine
193377-10	193377-10	Huang	single cell	fMOST	Fezf2-2A-CreER; LSL-Flpo	AAV-EF1a-fDIO-TVA-GFP				MOp	L5	7229.68	1709.37	5068.59	Y	ET	5	123			ET_medulla
182280-03	182280-03	Dong	single cell	fMOST	C57BL/6J	AAV				MOp	L2/3	7965	2513.89	3614.81	N	IT	7	129
193663-08	193663-08	Huang	single cell	fMOST	PlexinD1-2A-CreER;LSL-Flpo	AAV-EF1a-fDIO-TVA-GFP				MOp	L5	6912.22	1569.51	4528.83	Y	IT	8	153
193663-09	193663-09	Huang	single cell	fMOST	PlexinD1-2A-CreER;LSL-Flpo	AAV-EF1a-fDIO-TVA-GFP				MOp	L5	6931.43	1537.95	4529.69	Y	IT	8	154
193663-06	193663-06	Huang	single cell	fMOST	PlexinD1-2A-CreER;LSL-Flpo	AAV-EF1a-fDIO-TVA-GFP				MOp	L5	6892.34	1651.36	4622.16	Y	IT	8	155			CC/CS_Bilateral symmetrical
195409-24	195409-24	Dong	single cell	fMOST	C57BL/6J	AAV				MOp	L2/3	7206.27	2059.8	4365.58	Y	IT	8	157
193663-01	193663-01	Huang	single cell	fMOST	PlexinD1-2A-CreER;LSL-Flpo	AAV-EF1a-fDIO-TVA-GFP				MOp	L5	6971.64	1642.67	4389.11	Y	IT	8	158			CC/CS_Bilateral symmetrical
195401-30	195401-30	Dong	single cell	fMOST	C57BL/6J	AAV				MOp	L2/3	7492.68	2560.14	3571.15	N	IT	8	160
195401-40	195401-40	Dong	single cell	fMOST	C57BL/6J	AAV				MOp	L5	7741.27	2859.56	3409.58	N	IT	8	161
195401-28	195401-28	Dong	single cell	fMOST	C57BL/6J	AAV				MOp	L2/3	7650.99	2563.89	3704.75	N	IT	8	162
195401-43	195401-43	Dong	single cell	fMOST	C57BL/6J	AAV				MOp	L2/3	7554.21	2652.83	3446.73	N	IT	8	163		Y
195409-02	195409-02	Dong	single cell	fMOST	C57BL/6J	AAV				MOp	L5	7334.36	2370.15	4330.51	Y	IT	8	172
195401-01	195401-01	Dong	single cell	fMOST	C57BL/6J	AAV				MOp	L2/3	7426.88	2561.19	2720.49	N	IT	9	183
195401-47	195401-47	Dong	single cell	fMOST	C57BL/6J	AAV				MOp	L5	8012.39	3224	3404.81	N	IT	9	184
195401-31	195401-31	Dong	single cell	fMOST	C57BL/6J	AAV				MOp	L2/3	7539.08	2633.82	3505.44	N	IT	9	185
195401-41	195401-41	Dong	single cell	fMOST	C57BL/6J	AAV				MOp	L5	7650.16	2836.87	3405.62	N	IT	9	187
195401-33	195401-33	Dong	single cell	fMOST	C57BL/6J	AAV				MOp	L5	7390.31	2687.99	3539.87	N	IT	9	189		Y
193377-12	193377-12	Huang	single cell	fMOST	Fezf2-2A-CreER; LSL-Flpo	AAV-EF1a-fDIO-TVA-GFP				MOp	L5	6455.03	2801.19	4406	N	IT	9	191
195401-19	195401-19	Dong	single cell	fMOST	C57BL/6J	AAV				MOp	L2/3	7568.99	2487.39	2968.13	N	IT	9	197
195401-23	195401-23	Dong	single cell	fMOST	C57BL/6J	AAV				MOp	L5	7686.75	3372.06	3059.31	N	IT	9	204
195401-51	195401-51	Dong	single cell	fMOST	C57BL/6J	AAV				MOp	L2/3	7550.91	2383.28	3222.21	N	IT	9	205
195401-42	195401-42	Dong	single cell	fMOST	C57BL/6J	AAV				MOp	L2/3	7661	2671.91	3486.63	N	IT	10	212
195401-36	195401-36	Dong	single cell	fMOST	C57BL/6J	AAV				MOp	L2/3	8397.43	3271.53	3408.53	N	IT	10	215		Y
195401-06	195401-06	Dong	single cell	fMOST	C57BL/6J	AAV				MOp	L2/3	7970.06	3160.89	2876.34	N	IT	10	216
195401-32	195401-32	Dong	single cell	fMOST	C57BL/6J	AAV				MOp	L2/3	7677.02	2559.59	3598.13	N	IT	10	220
195401-07	195401-07	Dong	single cell	fMOST	C57BL/6J	AAV				MOp	L5	7772.7	3349.12	3262.5	N	IT	10	222
195401-48	195401-48	Dong	single cell	fMOST	C57BL/6J	AAV				MOp	L2/3	7840.35	3040.14	3334.57	N	IT	10	225
195401-15	195401-15	Dong	single cell	fMOST	C57BL/6J	AAV				MOp	L2/3	8261.18	2727.3	3189.18	N	IT	10	226
195409-25	195409-25	Dong	single cell	fMOST	C57BL/6J	AAV				MOp	L2/3	6791.06	1874.98	4292.39	N	IT	10	230
195409-08	195409-08	Dong	single cell	fMOST	C57BL/6J	AAV				MOp	L2/3	7116.79	1924.68	4021.14	N	IT	10	231
195401-14	195401-14	Dong	single cell	fMOST	C57BL/6J	AAV				MOp	L2/3	8324.87	2972.73	3222.33	N	IT	10	233
195401-13	195401-13	Dong	single cell	fMOST	C57BL/6J	AAV				MOp	L2/3	8216.67	3100.38	3204.45	N	IT	10	237
195401-38	195401-38	Dong	single cell	fMOST	C57BL/6J	AAV				MOp	L5	7606.32	3056.4	3407.58	N	IT	10	240
195401-27	195401-27	Dong	single cell	fMOST	C57BL/6J	AAV				MOp	L2/3	8118.55	2749.55	3733.43	N	IT	10	241
182280-04	182280-04	Dong	single cell	fMOST	C57BL/6J	AAV				MOp	L2/3	8244.77	2776.36	3568.15	N	IT	10	242
195401-03	195401-03	Dong	single cell	fMOST	C57BL/6J	AAV				MOp	L2/3	7789.43	2891.12	2639.56	N	IT	10	243
195409-03	195409-03	Dong	single cell	fMOST	C57BL/6J	AAV				MOp	L2/3	6878.57	1809.86	4200.7	Y	IT	11	252		Y
195401-52	195401-52	Dong	single cell	fMOST	C57BL/6J	AAV				MOp	L2/3	7427.74	2484.76	3293.17	N	IT	11	255
195401-18	195401-18	Dong	single cell	fMOST	C57BL/6J	AAV				MOp	L2/3	7449.58	2339.94	3049.66	N	IT	11	256
195401-16	195401-16	Dong	single cell	fMOST	C57BL/6J	AAV				MOp	L2/3	8104.73	2861.86	3227.7	N	IT	11	257
193666-02	193666-02	Huang	single cell	fMOST	PlexinD1-2A-CreER;LSL-Flpo	AAV-EF1a-fDIO-TVA-GFP				MOp	L5	7908.05	1786.86	4979.98	N	IT	12	262			CC/CS_Bilateral symmetrical
195409-10	195409-10	Dong	single cell	fMOST	C57BL/6J	AAV				MOp	L2/3	7267.13	2175.32	4094.99	Y	IT	12	263		Y
195409-06	195409-06	Dong	single cell	fMOST	C57BL/6J	AAV				MOp	L2/3	7988.95	2214.62	4267.45	N	IT	12	264
195401-12	195401-12	Dong	single cell	fMOST	C57BL/6J	AAV				MOp	L2/3	7888.72	2956.83	3237.43	N	IT	12	265
193666-03	193666-03	Huang	single cell	fMOST	PlexinD1-2A-CreER;LSL-Flpo	AAV-EF1a-fDIO-TVA-GFP				MOp	L2/3	7743.21	1729.72	4942.32	N	IT	12	266
193377-11	193377-11	Huang	single cell	fMOST	Fezf2-2A-CreER; LSL-Flpo	AAV-EF1a-fDIO-TVA-GFP				MOp	L5	5763.64	2736.78	4379	N	IT	12	267			CC_callosal
193377-13	193377-13	Huang	single cell	fMOST	Fezf2-2A-CreER; LSL-Flpo	AAV-EF1a-fDIO-TVA-GFP				MOp	L5	6312.82	2832.71	4273.93	N	IT	12	272			CC_callosal
193666-07	193666-07	Huang	single cell	fMOST	PlexinD1-2A-CreER;LSL-Flpo	AAV-EF1a-fDIO-TVA-GFP				MOp	L5	7763.63	1820.53	5056.07	N	IT	12	274			CC/CS_Bilateral asymmetrical
195409-28	195409-28	Dong	single cell	fMOST	C57BL/6J	AAV				MOp	L2/3	7547.11	1638.87	4980.04	Y	IT	12	277
195401-45	195401-45	Dong	single cell	fMOST	C57BL/6J	AAV				MOp	L2/3	7589.74	2395.72	3339.08	N	IT	12	280
195401-44	195401-44	Dong	single cell	fMOST	C57BL/6J	AAV				MOp	L2/3	7575.79	2551.65	3391.41	N	IT	12	281
195401-49	195401-49	Dong	single cell	fMOST	C57BL/6J	AAV				MOp	L2/3	7673.76	2596.67	3287.21	N	IT	12	282
195409-23	195409-23	Dong	single cell	fMOST	C57BL/6J	AAV				MOp	L2/3	7520.65	2125.98	4392.13	Y	IT	12	289		Y
195401-02	195401-02	Dong	single cell	fMOST	C57BL/6J	AAV				MOp	L2/3	7479.16	2860.44	2711.95	N	IT	12	291
193377-02	193377-02	Huang	single cell	fMOST	Fezf2-2A-CreER; LSL-Flpo	AAV-EF1a-fDIO-TVA-GFP				MOp	L5	7185.94	1842.08	4638.03	Y	IT	13	294			ET_tectal
195409-20	195409-20	Dong	single cell	fMOST	C57BL/6J	AAV				MOp	L2/3	7576.7	2151.48	3687.04	N	IT	13	305
193666-04	193666-04	Huang	single cell	fMOST	PlexinD1-2A-CreER;LSL-Flpo	AAV-EF1a-fDIO-TVA-GFP				MOp	L2/3	8162.66	1851.11	4761.1	N	IT	13	317			CC_Ipsilateral (lateral)

## Sheet: Fig 5 formatted matrix
	Mouse Line / ID			16167-02	AA0644 [A]	Fezf2-2A-CreER-190903	Foxp2-IRES-Cre-191209	Fezf2-2A-CreER-180830	C57BL/6J-MA191204-01	C57BL/6J-SW110516-01A	C57BL/6J-127084296	Rbp4-Cre_KL100-948130129	AA0187 [A]	AA0038 [A]	AA0041 [A]	AA0545 [A]	AA0785 [A]	AA0634 [A]	AA0863 [A]	AA0398 [A]	195401-24	AA0833 [A]	AA0652 [A]	AA0043 [A]	AA0623 [A]	AA0641 [A]	AA0637 [A]	AA0630 [A]	AA0628 [A]	AA0596 [A]	AA0667 [A]	AA0642 [A]	AA0647 [A]	AA0654 [A]	AA0649 [A]	AA0770 [A]	AA0185 [A]	AA0836 [A]	AA0640 [A]	AA0635 [A]	AA0605 [A]	AA0548 [A]	AA0648 [A]	AA0626 [A]	AA0625 [A]	Ntsr1-Cre_GN220-159651060	210254_2309_x13266_y25533	210254_2226_x16029_y23953	AA0898 [A]
	Single cell source			Gong	Janelia	Huang	Huang	Huang	Dong	Dong	Allen	Allen	Janelia	Janelia	Janelia	Janelia	Janelia	Janelia	Janelia	Janelia	Dong	Janelia	Janelia	Janelia	Janelia	Janelia	Janelia	Janelia	Janelia	Janelia	Janelia	Janelia	Janelia	Janelia	Janelia	Janelia	Janelia	Janelia	Janelia	Janelia	Janelia	Janelia	Janelia	Janelia	Janelia	Allen	Allen	Allen	Janelia
	Layer			L5	L5	L5	L6	L5	L2-L6	L2-L6	L2-L6	L5	L6	L6	L6	L6	L6	L6	L5	L6	L5	L6	L6	L6	L6	L6	L6	L6	L6	L6	L6	L6	L6	L6	L6	L6	L6	L6	L6	L6	L6	L6	L6	L6	L2/3	L6	L6	L6	L6
	in -ul?			N	Y	Y	Y	Y	Y	Y	Y	Y	N	Y	Y	N	N	N	N	N	N	N	Y	Y	Y	N	N	Y	N	N	Y	N	N	N	Y	N	N	N	Y	Y	Y	N	N	N	N	Y	N	N	N
	v2_Cluster ID_13 clusters			1	1	1	1	1	1	1	1	1	2	2	2	2	2	2	2	2	2	2	2	2	2	2	2	2	2	2	2	2	2	2	2	2	2	2	2	2	2	2	2	2	2	2	2	2	2
	v2_Cluster order			1	2	3	4	5	6	7	8	9	10	11	12	13	14	15	16	17	18	19	20	21	22	23	24	25	26	27	28	29	30	31	32	33	34	35	36	37	38	39	40	41	42	43	44	45	46
	Projection Class					PT	PT CT	PT	All	All	All	IT PT																																		CT
		# single cells	out-degree -->	20	35	72	142	95	110	170	170	169	19	14	16	16	13	15	14	17	17	15	12	9	15	14	9	11	19	16	20	19	20	22	27	27	21	15	17	17	15	19	18	19	26	19	21	12	13
Isocortex	FRP	56		0	0.00128443	0	8.18306e-06	0	0	0	0.00156772	0.0105285	0	0	0	0	0	0	0	0	0	0	0	0	0	0	0	0	0	0	0	0	0	0	0	0	0	0	0	0	0	0	0	0	0	0	0	0	0
	ACAd	36		0.00423393	0.0341087	2.61869e-05	0.000354254	0.00292013	0.00588369	0.00103939	0.00433544	0.00360509	0	0	0	0	0	0	0	0	0	0	0	0	0	0	0	0	0	0	0	0	0	0	0	0	0	0	0	0	0	0	0	0	0	0	0	0	0
	ACAv	45		0	0	0	8.71134e-05	0	0	4.84929e-05	0	0.000258944	0	0	0	0	0	0	0	0	0	0	0	0	0	0	0	0	0	0	0	0	0	0	0	0	0	0	0	0	0	0	0	0	0	0	0	0	0
	PL	30		0	0.00956187	0	2.63101e-05	0.0002879	0.000208598	9.9637e-05	0.00163794	0.00214504	0	0	0	0	0	0	0	0	0	0	0	0	0	0	0	0	0	0	0	0	0	0	0	0	0	0	0	0	0	0	0	0	0	0	0	0	0
	ILA	16		0	0.001998	0	0	0	0	0	0	2.53701e-05	0	0	0	0	0	0	0	0	0	0	0	0	0	0	0	0	0	0	0	0	0	0	0	0	0	0	0	0	0	0	0	0	0	0	0	0	0
	ORBl	51		0	0.00271157	6.98318e-05	7.01257e-05	0.00415399	0.00115117	0.00973775	0.00713935	0.0362437	0	0	0	0	0	0	0	0	0	0	0	0	0	0	0	0	0	0	0	0	0	0	0	0	0	0	0	0	0	0	0	0	0	0	0	0	0
	ORBm	3		0	0	0	2.07166e-07	0	0	0	3.63761e-05	0.000327563	0	0	0	0	0	0	0	0	0	0	0	0	0	0	0	0	0	0	0	0	0	0	0	0	0	0	0	0	0	0	0	0	0	0	0	0	0
	ORBvl	17		0	0	0	1.46052e-05	0.000123386	1.54105e-05	0.00457039	0.000590698	0.0022534	0	0	0	0	0	0	0	0	0	0	0	0	0	0	0	0	0	0	0	0	0	0	0	0	0	0	0	0	0	0	0	0	0	0	0	0	0
	AId	105		0	0.0398173	2.61869e-05	9.94398e-06	0.000329029	0	0.00261477	0.00320692	0.0068577	0	0	0	0	0	0	0	0	0	0	0	0	0	0	0	0	0	0	0	0	0	0	0	0	0	0	0	0	0	0	0	0	0	0	0.133228	0	0
	AIv	62		0	0.00142714	5.23738e-05	3.41824e-06	0.000246771	0	0.00233638	0.000539415	0.003221	0	0	0	0	0	0	0	0	0	0	0	0	0	0	0	0	0	0	0	0	0	0	0	0	0	0	0	0	0	0	0	0	0	0	0	0	0
	AIp	52		0	0	0	1.17049e-05	0	6.44245e-05	0.000351851	0.00112243	0.00221853	0	0	0	0	0	0	0	0	0	0	0	0	0	0	0	0	0	0	0	0	0	0	0	0	0	0	0	0	0	0	0	0	0	0	0	0	0
	GU	115		0	0.000570858	0.000829253	1.01511e-05	0	3.72421e-06	0.0012922	0.00289677	0.000669407	0	0	0	0	0	0	0	0	0	0	0	0	0	0	0	0	0	0	0	0	0	0	0	0	0	0	0	0	0	0	0	0	0	0	0	0	0
	VISC	80		0	0	0	2.79674e-06	0.0002879	0.000336377	0.000794616	0.00628188	0.0106253	0	0	0	0	0	0	0	0	0	0	0	0	0	0	0	0	0	0	0	0	0	0	0	0	0	0	0	0	0	0	0	0	0	0	0	0	0
	TEa	42		0	0	2.61869e-05	4.8684e-06	4.11286e-05	0.0031815	0.00140527	0.00304964	0.00451349	0	0	0	0	0	0	0	0	0	0	0	0	0	0	0	0	0	0	0	0	0	0	0	0	0	0	0	0	0	0	0	0	0	0	0	0	0
	PERI	33		0	0	0	7.87231e-06	4.11286e-05	0.00434046	0.00176439	0.00105139	0.0035429	0	0	0	0	0	0	0	0	0	0	0	0	0	0	0	0	0	0	0	0	0	0	0	0	0	0	0	0	0	0	0	0	0	0	0	0	0
	ECT	39		0	0	0	1.79199e-05	0.000205643	0.00429739	0.00154271	0.0035675	0.00915152	0	0	0	0	0	0	0	0	0	0	0	0	0	0	0	0	0	0	0	0	0	0	0	0	0	0	0	0	0	0	0	0	0	0	0	0	0
	SSp-bfd	49		0	0	0.000296785	0.000211309	0.0540018	0.0380546	0.0478224	0.017466	0.03863	0.0596053	0	0	0	0	0	0	0	0	0	0	0	0	0	0	0	0	0	0	0	0	0	0	0	0	0	0	0	0	0	0	0	0	0	0	0	0
	SSp-tr	7		0	0	4.36449e-05	1.03583e-05	0.00156289	0.0513268	0.0221343	0.00119509	0.000457679	0	0	0	0	0	0	0	0	0	0	0	0	0	0	0	0	0	0	0	0	0	0	0	0	0	0	0	0	0	0	0	0	0	0	0	0	0
	SSp-ll	33		0	0	0.787022	4.68195e-05	0.0323682	0.0492347	0.048923	0.0197053	0.00382493	0	0	0	0	0	0	0	0	0	0	0	0	0	0	0	0	0	0	0	0	0	0	0	0	0	0	0	0	0	0	0	0	0	0	0	0	0
	SSp-ul	108		0	0	0.0445614	8.5456e-05	0.0165748	0.126752	0.0620804	0.0918616	0.0203347	0.00483286	0	0	0	0	0	0	0	0	0	0	0	0	0	0	0	0	0	0	0	0	0	0.00326087	0	0	0	0	0	0	0	0	0	0	0	0	0	0
	SSp-un	41		0	0	0	0	0	0	0	0.0159615	0.0115186	0	0	0	0	0	0	0	0	0	0	0	0	0	0	0	0	0	0	0	0	0	0	0	0	0	0	0	0	0	0	0	0	0	0	0	0	0
	SSp-n	84		0	0	0	2.8071e-05	0.0002879	0.00010599	0.00330017	0.00752912	0.0148497	0.00684656	0	0	0	0	0	0	0	0	0	0	0	0	0	0	0	0	0	0	0	0	0	0.0478261	0	0	0	0	0	0	0	0	0	0	0	0	0	0
	SSp-m	134		0	0	8.72897e-06	1.00476e-05	0	0.00450646	0.00237179	0.00820175	0.00710356	0	0	0	0	0	0	0	0	0	0	0	0	0	0	0	0	0	0	0	0	0	0	0.00108696	0	0	0	0	0	0	0	0	0	0	0	0	0	0.00283688
	SSs	104		0	0	0.00140536	3.00391e-05	0.0008637	0.0155288	0.0160227	0.0623768	0.0264722	0.0664519	0	0	0	0	0	0	0	0	0	0	0	0	0	0	0	0	0	0	0	0	0	0.00326087	0	0	0	0	0	0	0	0	0	0	0	0	0	0
	MOp	298		0	0.296275	2.03492	0.303143	21.0724	0.291154	0.222923	0.183144	0.113171	0.140153	0.00963745	0.0601371	0.0119435	0.0190374	0.0394144	0.0210843	0.0468782	0.0200818	0.131877	0.0462238	0.0255078	0.0456696	0.0233871	0.187536	0.0625	0.139063	0.0122783	0.135675	0.0486334	0.119332	0.17773	0.121739	0.0225267	0.0057971	0.105105	0.0655617	0.0347103	0.0190736	0.0197775	0.0305741	0.0334831	0.0334902	0.31239	0.0380456	0	0.404255
	MOs	230		0.0817427	0.387898	0.00208622	0.322114	0.223452	0.111919	0.0939572	0.0887637	0.194431	0	0	0	0	0	0	0.00301205	0.018772	0.000683699	0.0517799	0	0	0	0	0	0	0.000278125	0	0.12259	0	0.00357995	0.0845824	0.0108696	0.0536461	0	0	0	0	0	0	0	0	0	0	0.135153	0.223815	0.0893617
	VISal	1		0	0	0	8.70098e-06	0	0	1.29999e-05	7.46805e-05	0.000244336	0	0	0	0	0	0	0	0	0	0	0	0	0	0	0	0	0	0	0	0	0	0	0	0	0	0	0	0	0	0	0	0	0	0	0	0	0
	VISl	0		0	0	0	9.32248e-07	0	0	0	3.74637e-05	0.000197013	0	0	0	0	0	0	0	0	0	0	0	0	0	0	0	0	0	0	0	0	0	0	0	0	0	0	0	0	0	0	0	0	0	0	0	0	0
	VISp	0		0	0	0	1.65733e-06	0.000329029	0	0	0.000159002	0.00118677	0	0	0	0	0	0	0	0	0	0	0	0	0	0	0	0	0	0	0	0	0	0	0	0	0	0	0	0	0	0	0	0	0	0	0	0	0
	VISpl	0		0	0	0	0	0	0	0	0	0	0	0	0	0	0	0	0	0	0	0	0	0	0	0	0	0	0	0	0	0	0	0	0	0	0	0	0	0	0	0	0	0	0	0	0	0	0
	VISli	0		0	0	0	0	0	0	0	1.98095e-05	4.47533e-05	0	0	0	0	0	0	0	0	0	0	0	0	0	0	0	0	0	0	0	0	0	0	0	0	0	0	0	0	0	0	0	0	0	0	0	0	0
	VISpor	2		0	0	0	0	0	0	0.000343726	0.000390347	0.00125689	0	0	0	0	0	0	0	0	0	0	0	0	0	0	0	0	0	0	0	0	0	0	0	0	0	0	0	0	0	0	0	0	0	0	0	0	0
	PTLp	5		0	0	8.72897e-06	1.03583e-07	0.000205643	0.00172915	0.000667611	0.00061199	0.00223509	0	0	0	0	0	0	0	0	0	0	0	0	0	0	0	0	0	0	0	0	0	0	0	0	0	0	0	0	0	0	0	0	0	0	0	0	0
	VISam	1		0	0	0	4.03974e-06	0	0	3.70325e-05	3.93894e-05	0.000142009	0	0	0	0	0	0	0	0	0	0	0	0	0	0	0	0	0	0	0	0	0	0	0	0	0	0	0	0	0	0	0	0	0	0	0	0	0
	VISpm	1		0	0.00356786	0	1.76091e-06	0	0	0	0	0.0001367	0	0	0	0	0	0	0	0	0	0	0	0	0	0	0	0	0	0	0	0	0	0	0	0	0	0	0	0	0	0	0	0	0	0	0	0	0
	RSPagl	5		0	0.00613672	1.74579e-05	1.18085e-05	0.000411286	0	0	0.000188037	0.00022837	0	0	0	0	0	0	0	0	0	0	0	0	0	0	0	0	0	0	0	0	0	0	0	0	0	0	0	0	0	0	0	0	0	0	0	0	0
	RSPd	12		0	0.0248323	0	1.85414e-05	0.00217981	2.42716e-05	0.000182083	0.000341168	0.002203	0	0	0	0	0	0	0	0	0	0	0	0	0	0	0	0	0	0	0	0	0	0	0	0	0	0	0	0	0	0	0	0	0	0	0	0	0
	RSPv	6		0	0.0590838	0	3.31466e-05	0.0031669	0	0.000107762	0.000226383	0.00181796	0	0	0	0	0	0	0	0	0	0	0	0	0	0	0	0	0	0	0	0	0	0	0	0	0	0	0	0	0	0	0	0	0	0	0	0	0
	AUDd	30		0	0	8.72897e-06	8.90814e-06	0	0.00177264	0.00075938	0.00261415	0.00126953	0.00886025	0	0	0	0	0	0	0	0	0	0	0	0	0	0	0	0	0	0	0	0	0	0	0	0	0	0	0	0	0	0	0	0	0	0	0	0
	AUDp	2		0	0	4.36449e-05	1.65733e-06	0	0.011147	0.000629552	0.000890179	0.000963044	0	0	0	0	0	0	0	0	0	0	0	0	0	0	0	0	0	0	0	0	0	0	0	0	0	0	0	0	0	0	0	0	0	0	0	0	0
	AUDpo	0		0	0	0	7.25082e-07	0	0	0	4.76034e-05	0.000181755	0	0	0	0	0	0	0	0	0	0	0	0	0	0	0	0	0	0	0	0	0	0	0	0	0	0	0	0	0	0	0	0	0	0	0	0	0
	AUDv	45		0	0	0	1.03583e-07	0.000411286	0.0242404	0.00217209	0.00257017	0.00144009	0	0	0	0	0	0	0	0	0	0	0	0	0	0	0	0	0	0	0	0	0	0	0	0	0	0	0	0	0	0	0	0	0	0	0	0	0
OLF	MOB	4		0	0	0	7.25082e-07	0	0	0	0	0	0	0	0	0	0	0	0	0	0	0	0	0	0	0	0	0	0	0	0	0	0	0	0	0	0	0	0	0	0	0	0	0	0	0	0	0	0
	AOB	5		0	0	0	0	0	0	0	4.54217e-06	0	0	0	0	0	0	0	0	0	0	0	0	0	0	0	0	0	0	0	0	0	0	0	0	0	0	0	0	0	0	0	0	0	0	0	0	0	0
	AON	6		0	0	0	1.34658e-06	0	0	0.000504771	0.00020195	0.000878602	0	0	0	0	0	0	0	0	0	0	0	0	0	0	0	0	0	0	0	0	0	0	0	0	0	0	0	0	0	0	0	0	0	0	0	0	0
	TT	7		0	0.00313972	0	1.21192e-05	0	2.29445e-05	0.000742873	8.70329e-05	0.00147082	0	0	0	0	0	0	0	0	0	0	0	0	0	0	0	0	0	0	0	0	0	0	0	0	0	0	0	0	0	0	0	0	0	0	0	0	0
	DP	5		0	0.001998	0	8.28665e-07	0	0	0.00025555	4.09302e-05	0.000234253	0	0	0	0	0	0	0	0	0	0	0	0	0	0	0	0	0	0	0	0	0	0	0	0	0	0	0	0	0	0	0	0	0	0	0	0	0
	PIR	22		0	0	0	2.12345e-05	0.000616929	0	0.00360036	0.000806647	0.00611245	0	0	0	0	0	0	0	0	0	0	0	0	0	0	0	0	0	0	0	0	0	0	0	0	0	0	0	0	0	0	0	0	0	0	0	0	0
	NLOT	0		0	0	0	0	0	0	0	0	1.30339e-05	0	0	0	0	0	0	0	0	0	0	0	0	0	0	0	0	0	0	0	0	0	0	0	0	0	0	0	0	0	0	0	0	0	0	0	0	0
	COAa	0		0	0	0	0	0	0	0	0	0	0	0	0	0	0	0	0	0	0	0	0	0	0	0	0	0	0	0	0	0	0	0	0	0	0	0	0	0	0	0	0	0	0	0	0	0	0
	COAp	0		0	0	0	0	0	0	0	0	2.96661e-06	0	0	0	0	0	0	0	0	0	0	0	0	0	0	0	0	0	0	0	0	0	0	0	0	0	0	0	0	0	0	0	0	0	0	0	0	0
	PAA	0		0	0	0	0	0	0	0	0	1.20038e-05	0	0	0	0	0	0	0	0	0	0	0	0	0	0	0	0	0	0	0	0	0	0	0	0	0	0	0	0	0	0	0	0	0	0	0	0	0
	TR	0		0	0	0	0	0	0	0	0	0	0	0	0	0	0	0	0	0	0	0	0	0	0	0	0	0	0	0	0	0	0	0	0	0	0	0	0	0	0	0	0	0	0	0	0	0	0
HPF	CA1	0		0	0	0	0	0	0	0	2.09749e-05	0	0	0	0	0	0	0	0	0	0	0	0	0	0	0	0	0	0	0	0	0	0	0	0	0	0	0	0	0	0	0	0	0	0	0	0	0	0
	CA2	0		0	0	0	0	0	0	0	0	0	0	0	0	0	0	0	0	0	0	0	0	0	0	0	0	0	0	0	0	0	0	0	0	0	0	0	0	0	0	0	0	0	0	0	0	0	0
	CA3	7		0	0	0	0	0	0	0	0	0	0	0	0	0	0	0	0	0	0	0	0	0	0	0	0	0	0	0	0	0	0	0	0	0	0	0	0	0	0	0	0	0	0	0	0	0	0
	DG	2		0	0	0	0	0	0	0	0	0	0	0	0	0	0	0	0	0	0	0	0	0	0	0	0	0	0	0	0	0	0	0	0	0	0	0	0	0	0	0	0	0	0	0	0	0	0
	FC	0		0	0	0	0	0	0	0	0	0	0	0	0	0	0	0	0	0	0	0	0	0	0	0	0	0	0	0	0	0	0	0	0	0	0	0	0	0	0	0	0	0	0	0	0	0	0
	IG	23		0	0	0	1.65733e-06	0	0	0	0	0.000162071	0	0	0	0	0	0	0	0	0	0	0	0	0	0	0	0	0	0	0	0	0	0	0	0	0	0	0	0	0	0	0	0	0	0	0	0	0
	ENTl	12		0	0	0	3.52182e-06	4.11286e-05	0.00178775	0.000627671	0.000795273	0.0020892	0	0	0	0	0	0	0	0	0	0	0	0	0	0	0	0	0	0	0	0	0	0	0	0	0	0	0	0	0	0	0	0	0	0	0	0	0
	ENTm	1		0	0	0	0	0	0	0	0	0.000163397	0	0	0	0	0	0	0	0	0	0	0	0	0	0	0	0	0	0	0	0	0	0	0	0	0	0	0	0	0	0	0	0	0	0	0	0	0
	PAR	0		0	0	0	0	0	0	0	0	3.67663e-05	0	0	0	0	0	0	0	0	0	0	0	0	0	0	0	0	0	0	0	0	0	0	0	0	0	0	0	0	0	0	0	0	0	0	0	0	0
	POST	7		0	0	0	1.03583e-07	4.11286e-05	4.44765e-05	0.000426258	4.99401e-05	0.000479888	0	0	0	0	0	0	0	0	0	0	0	0	0	0	0	0	0	0	0	0	0	0	0	0	0	0	0	0	0	0	0	0	0	0	0	0	0
	PRE	5		0	0	0	0	0	0	0	0	0	0	0	0	0	0	0	0	0	0	0	0	0	0	0	0	0	0	0	0	0	0	0	0	0	0	0	0	0	0	0	0	0	0	0	0	0	0
	SUB	0		0	0	0	0	0	0	0	3.38339e-05	3.08896e-05	0	0	0	0	0	0	0	0	0	0	0	0	0	0	0	0	0	0	0	0	0	0	0	0	0	0	0	0	0	0	0	0	0	0	0	0	0
	ProS	0		0	0	0	0	0	0	0	0	8.94926e-06	0	0	0	0	0	0	0	0	0	0	0	0	0	0	0	0	0	0	0	0	0	0	0	0	0	0	0	0	0	0	0	0	0	0	0	0	0
	HATA	0		0	0	0	0	0	0	0	0	0	0	0	0	0	0	0	0	0	0	0	0	0	0	0	0	0	0	0	0	0	0	0	0	0	0	0	0	0	0	0	0	0	0	0	0	0	0
	APr	0		0	0	0	0	0	0	0	0	1.0971e-05	0	0	0	0	0	0	0	0	0	0	0	0	0	0	0	0	0	0	0	0	0	0	0	0	0	0	0	0	0	0	0	0	0	0	0	0	0
CTXsp	CLA	55		0	0	8.72897e-06	3.49075e-05	0.000123386	0.00038201	0.00652156	0.000960371	0.00221432	0	0	0	0	0	0	0	0	0	0	0	0	0	0	0	0	0	0	0	0	0	0	0	0	0	0	0	0	0	0	0	0	0	0	0	0	0
	EPd	45		0	0	1.74579e-05	1.03583e-06	0	0	0.00165004	0	0	0	0	0	0	0	0	0	0	0	0	0	0	0	0	0	0	0	0	0	0	0	0	0	0	0	0	0	0	0	0	0	0	0	0	0	0	0
	EPv	8		0	0	0	0	0	0	7.44071e-06	0	1.90385e-05	0	0	0	0	0	0	0	0	0	0	0	0	0	0	0	0	0	0	0	0	0	0	0	0	0	0	0	0	0	0	0	0	0	0	0	0	0
	LA	3		0	0	0	0	0	0	1.87301e-05	1.97524e-05	3.81397e-05	0	0	0	0	0	0	0	0	0	0	0	0	0	0	0	0	0	0	0	0	0	0	0	0	0	0	0	0	0	0	0	0	0	0	0	0	0
	BLA	9		0	0	0	0	0	0.000165535	0.000365535	0.00026073	0.000303324	0	0	0	0	0	0	0	0	0	0	0	0	0	0	0	0	0	0	0	0	0	0	0	0	0	0	0	0	0	0	0	0	0	0	0	0	0
	BMA	1		0	0	0	0	0	0	0	0	6.59971e-05	0	0	0	0	0	0	0	0	0	0	0	0	0	0	0	0	0	0	0	0	0	0	0	0	0	0	0	0	0	0	0	0	0	0	0	0	0
	PA	3		0	0	0	0	0.000123386	0	1.25722e-05	0	0	0	0	0	0	0	0	0	0	0	0	0	0	0	0	0	0	0	0	0	0	0	0	0	0	0	0	0	0	0	0	0	0	0	0	0	0	0
STR	CP	243		0.0746646	0.00713572	0.142029	0.0658097	0.455334	0.258914	0.246084	0.319155	0.347314	0.0140959	0.0156035	0.0126023	0.0173724	0.0506466	0.0112613	0.0240964	0.0311139	0.0438779	0.0210356	0.0421824	0.0236183	0.0463974	0.0189516	0.116482	0.0190972	0.0364344	0.00409277	0.00688705	0.039925	0.0155131	0.0182013	0.00978261	0.0520204	0.0188406	0.024024	0.0278674	0.0282434	0.00778513	0.0444994	0.035247	0.0592135	0.00802657	0	0.0709997	0.0998068	0.0326241
	ACB	32		0	0	0	1.45016e-06	4.11286e-05	0	0.00626961	0.00333475	0.00758494	0	0	0	0	0	0	0	0	0	0	0	0	0	0	0	0	0	0	0	0	0	0	0	0	0	0	0	0	0	0	0	0	0	0	0	0	0
	FS	23		0	0	0	2.07166e-07	0	0	0.000693012	0.000208125	0.000193115	0	0	0	0	0	0	0	0	0	0	0	0	0	0	0	0	0	0	0	0	0	0	0	0	0	0	0	0	0	0	0	0	0	0	0	0	0
	OT	7		0	0	0	0	0	0	0.000204748	3.05297e-05	0.000989097	0	0	0	0	0	0	0	0	0	0	0	0	0	0	0	0	0	0	0	0	0	0	0	0	0	0	0	0	0	0	0	0	0	0	0	0	0
	LSc	3		0	0	0	0	0	0	0	0	0	0	0	0	0	0	0	0	0	0	0	0	0	0	0	0	0	0	0	0	0	0	0	0	0	0	0	0	0	0	0	0	0	0	0	0	0	0
	LSr	3		0	0.003996	0	4.76482e-06	0	0	0	0	4.01849e-05	0	0	0	0	0	0	0	0	0	0	0	0	0	0	0	0	0	0	0	0	0	0	0	0	0	0	0	0	0	0	0	0	0	0	0	0	0
	LSv	0		0	0	0	0	0	0	0	0	0	0	0	0	0	0	0	0	0	0	0	0	0	0	0	0	0	0	0	0	0	0	0	0	0	0	0	0	0	0	0	0	0	0	0	0	0	0
	SF	0		0	0	0	0	0	0	0	0	0	0	0	0	0	0	0	0	0	0	0	0	0	0	0	0	0	0	0	0	0	0	0	0	0	0	0	0	0	0	0	0	0	0	0	0	0	0
	SH	1		0	0	0	0	0	0	0	6.99851e-07	1.33694e-07	0	0	0	0	0	0	0	0	0	0	0	0	0	0	0	0	0	0	0	0	0	0	0	0	0	0	0	0	0	0	0	0	0	0	0	0	0
	AAA	3		0	0	0	0	0	0	2.33484e-05	0	0	0	0	0	0	0	0	0	0	0	0	0	0	0	0	0	0	0	0	0	0	0	0	0	0	0	0	0	0	0	0	0	0	0	0	0	0	0
	BA	0		0	0	0	0	0	0	0	0	0	0	0	0	0	0	0	0	0	0	0	0	0	0	0	0	0	0	0	0	0	0	0	0	0	0	0	0	0	0	0	0	0	0	0	0	0	0
	CEA	23		0	0	0	0	0	4.10091e-05	0.000548046	0.000982405	0.00109801	0	0	0	0	0	0	0	0	0	0	0	0	0	0	0	0	0	0	0	0	0	0	0	0	0	0	0	0	0	0	0	0	0	0	0	0	0
	IA	12		0	0	0	0	0	0	1.70195e-05	0	0	0	0	0	0	0	0	0	0	0	0	0	0	0	0	0	0	0	0	0	0	0	0	0	0	0	0	0	0	0	0	0	0	0	0	0	0	0
	MEA	5		0	0	0	0	0.000123386	0	0.000132137	0	0	0	0	0	0	0	0	0	0	0	0	0	0	0	0	0	0	0	0	0	0	0	0	0	0	0	0	0	0	0	0	0	0	0	0	0	0	0
PAL	GPe	87		0.0162814	0	0.00161486	0.000373831	0.0180143	0.00255806	0.0051659	0.00441723	0.00528419	0	0	0	0	0	0	0	0.00570421	0.0137277	0	0	0	0.000363901	0.00443548	0	0	0	0	0	0.0091104	0.0178998	0.00321199	0	0	0	0	0	0	0	0.0148331	0.0070761	0.0047191	0.00110711	0	0.0097048	0.0280614	0
	GPi	56		0	0	7.85608e-05	6.03889e-05	0.00127499	0.000735039	0.00119684	0.00174532	0.00154103	0	0	0	0	0	0	0	0	0	0	0	0	0	0	0	0	0	0	0	0	0	0	0	0	0	0	0	0	0	0	0	0	0	0	0.0168909	0	0
	SI	32		0	0	0	1.03583e-06	0	0	0.000528803	6.24277e-05	0.000274439	0	0	0	0.00868621	0	0	0	0	0	0	0	0	0	0	0	0	0	0	0	0	0	0	0	0	0	0	0	0	0	0.0173053	0	0	0	0	0.0132387	0	0
	MA	0		0	0	0	0	0	0	0	3.49288e-07	0	0	0	0	0	0	0	0	0	0	0	0	0	0	0	0	0	0	0	0	0	0	0	0	0	0	0	0	0	0	0	0	0	0	0	0	0	0
	MS	0		0	0	0	0	0	0	0	0	0	0	0	0	0	0	0	0	0	0	0	0	0	0	0	0	0	0	0	0	0	0	0	0	0	0	0	0	0	0	0	0	0	0	0	0	0	0
	NDB	0		0	0	0	0	0.000329029	0	0	0	0	0	0	0	0	0	0	0	0	0	0	0	0	0	0	0	0	0	0	0	0	0	0	0	0	0	0	0	0	0	0	0	0	0	0	0	0	0
	TRS	0		0	0	0	0	0	0	0	0	0	0	0	0	0	0	0	0	0	0	0	0	0	0	0	0	0	0	0	0	0	0	0	0	0	0	0	0	0	0	0	0	0	0	0	0	0	0
	BST	1		0	0	0	3.10749e-06	0	0	0	0.000117257	0.000216028	0	0	0	0	0	0	0	0	0	0	0	0	0	0	0	0	0	0	0	0	0	0	0	0	0	0	0	0	0	0	0	0	0	0	0	0	0
	BAC	0		0	0	0	0	0	3.16772e-05	0.00110995	8.10457e-05	8.83822e-05	0	0	0	0	0	0	0	0	0	0	0	0	0	0	0	0	0	0	0	0	0	0	0	0	0	0	0	0	0	0	0	0	0	0	0	0	0
THALAMUS	VAL	62		0	0.0125589	0.000200766	0.243449	0.00148063	0.0239976	0.0221633	0.0117777	0.00469751	0.409182	0.317577	0.385585	0.274701	0.26329	0.28491	0.314759	0.213234	0.429076	0.102751	0.0805759	0.199339	0.10262	0.0544355	0.100175	0.0746528	0.225421	0.419509	0.084022	0.0976688	0.0990453	0.0353319	0.0304348	0.0685091	0.125362	0.141141	0.285421	0.103603	0.144803	0.039555	0.0604806	0.159551	0.134237	0.0817759	0	0.0716149	0.0269504
	VM	68		0.0242455	0.0391038	3.49159e-05	0.0581154	0.0008637	0.0011096	0.00651575	0.00505713	0.00417551	0.0704793	0.163378	0.0198983	0.20304	0.0484914	0.0653153	0.240964	0.216656	0.0437054	0.013754	0.0586007	0.0925838	0.212154	0.0858871	0.122889	0.0734954	0.0677235	0.131992	0.0261708	0.31672	0.292363	0.185225	0.169565	0.185787	0.154348	0.453453	0.171605	0.0516035	0.074348	0.179234	0.302537	0.252135	0.143648	0.043938	0.0279681	0.0469929	0.256738
	VPL	31		0.0442343	0.00528043	0.000122206	0.0040906	0.000164514	0.0021335	0.00117922	0.00997557	0.00174977	0	0	0	0	0	0	0.00301205	0.00269654	0.00414225	0.0169903	0.022733	0.0269249	0	0	0	0.0283565	0.00472813	0	0	0	0	0	0.00652174	0.00371575	0.000724638	0.003003	0.00293341	0.00567507	0.0179058	0	0	0.00640449	0.00193745	0.15288	0	0	0
	VPLpc	7		0.00890313	0	0	5.90424e-06	4.11286e-05	0	0.000192945	0.000105716	0	0	0	0	0	0	0	0	0	0	0	0	0	0	0	0	0	0	0	0	0	0	0	0	0	0.00144928	0	0	0	0.0027248	0	0	0.00258427	0.000276778	0	0	0	0
	VPM	49		0.075572	0.00356786	1.74579e-05	0.0387505	0.000164514	0.0080475	0.00862934	0.0111451	0.00287695	0.0189287	0.00917852	0.0831307	0.0640608	0.00610632	0.129505	0.0060241	0.0330844	0.0483296	0.0226537	0.231372	0.0302315	0.100073	0.00403226	0.0285381	0.342593	0.116395	0.104025	0.0330579	0.0652465	0.0250597	0.0117773	0.0347826	0	0.00797101	0.0015015	0.0959226	0.149268	0.37174	0.00370828	0.0309746	0.097191	0.138112	0.169799	0	0	0
	VPMpc	33		0	0	8.72897e-06	3.9258e-05	0.000246771	0	0.0012432	0.000157826	0.00036422	0	0	0	0	0	0.0168919	0	0.000311139	0	0	0	0	0.00291121	0.330242	0	0	0.000417188	0	0	0.10008	0.0178998	0.0802998	0.0380435	0.0153275	0.00507246	0.0285285	0.0170138	0.00937046	0.0249124	0.0370828	0.00360481	0.0606742	0.00470523	1.46774e-05	0.00930129	0	0.00567376
	PoT	0		0	0	0	0	0	0	0	0.000914937	0	0	0	0	0	0	0	0	0	0	0	0	0	0	0	0	0	0	0	0	0	0	0	0	0	0	0	0	0	0	0	0	0	0	0.00292144	0	0	0
	SPFm	13		0	0.000856287	8.72897e-06	4.01902e-05	8.22571e-05	0	0.000270602	3.73374e-05	5.72288e-05	0	0	0	0	0	0.00225225	0	0	0	0	0	0	0	0.00524194	0	0	0	0	0.0213499	0.0269293	0.0155131	0.0235546	0.0130435	0.0141663	0	0	0	0	0	0	0	0.000674157	0	0	0	0	0
	SPFp	33		0.0261027	0	5.23738e-05	1.30515e-05	0.000452414	0.000456879	0.00153698	0.00100194	0.00141253	0	0	0	0	0	0	0	0.00072599	0	0	0	0	0.0458515	0.0548387	0	0.00636574	0	0	0.00137741	0.0196945	0	0.0256959	0.0141304	0.00162564	0.00652174	0	0.00205339	0.0114821	0	0.0160692	0.0024032	0.00853933	0.0210352	0	0	0	0
	SPA	5		0	0	0	1.65733e-06	0	0	3.43812e-05	0	8.3799e-05	0	0	0	0	0	0	0	0	0	0	0	0	0	0	0	0	0	0	0	0.00884244	0.0167064	0.00321199	0	0.00650255	0	0	0	0	0	0	0	0	0	0	0.00240821	0	0
	PP	0		0	0	0	0	0	0	2.56576e-06	0	0	0	0	0	0	0	0	0	0	0	0	0	0	0	0	0	0	0	0	0	0	0	0	0	0	0	0	0	0	0	0	0	0	0	0	0	0	0
	MG	0		0	0	0	1.8645e-06	0	0	0	0.00062633	0.000337539	0	0	0	0	0	0	0	0	0	0	0	0	0	0	0	0	0	0	0	0	0	0	0	0	0	0	0	0	0	0	0	0	0	0.0107127	0	0	0
	LGd	0		0	0	0	1.03583e-07	0	0	0	0	0	0	0	0	0	0	0	0	0	0	0	0	0	0	0	0	0	0	0	0	0	0	0	0	0	0	0	0	0	0	0	0	0	0	0	0	0	0
	LP	6		0	0	8.72897e-06	0.0112833	0.000616929	0.000316986	0.000168228	0.000273447	0.00029148	0	0	0	0	0	0	0	0	0	0	0	0	0	0	0	0	0	0	0	0	0	0	0	0	0	0	0	0	0	0	0	0	0	2.48888e-05	0	0	0
	PO	58		0	0.00856287	0.00428593	0.248832	0.00464753	0.0143332	0.0191923	0.019134	0.00796196	0.00161095	0.0275356	0.118284	0.00760043	0.058908	0.0495495	0.00903614	0.0136901	0.0386535	0.43932	0.228593	0.550779	0.158479	0.217339	0.243448	0.353588	0.116813	0.0600273	0.241047	0.00870847	0.00954654	0.0620985	0.0815217	0.0401765	0.0543478	0.0255255	0.0346143	0.303682	0.165823	0.12979	0.118024	0	0.0871852	0.33828	0	0.010043	0
	POL	11		0	0	4.36449e-05	1.03583e-06	0.000164514	0	0.000484843	0.000297047	0.000703289	0	0	0	0	0	0	0	0	0	0.00242718	0	0	0	0	0	0	0	0	0.00206612	0	0	0	0	0.00325128	0	0	0	0.0134618	0	0	0	0	0.0130086	0	0	0	0
	SGN	0		0	0	0	0	0	0	3.93417e-06	3.45312e-05	0	0	0	0	0	0	0	0	0	0	0	0	0	0	0	0	0	0	0	0	0	0	0	0	0	0	0	0	0	0	0	0	0	0	0	0	0	0
	AV	5		0.00696291	0	0	0.0174873	0.000699186	0	0.000416851	6.77008e-05	0	0	0	0.000442184	0	0	0	0	0	0	0	0	0	0	0	0	0	0	0	0	0	0	0	0	0	0	0	0	0	0	0	0	0	0	0	0	0	0
	AM	12		0.0132832	0	2.61869e-05	0.040259	0	0	0.000847642	0.000204747	0	0.000402739	0.174851	0.0271943	0	0	0	0	0	0	0	0	0	0	0	0	0	0	0	0.00688705	0	0	0	0	0.000232234	0.00217391	0	0	0	0	0	0	0	0	0	0.00720663	0	0
	AD	1		0	0	0	5.13772e-05	0	0	2.56576e-07	0	0	0	0	0	0	0	0	0	0	0	0	0	0	0	0	0	0	0	0	0	0	0	0	0	0	0	0	0	0	0	0	0	0	0	0	0	0	0
	IAM	2		0	0	0	0.00622669	0	0	6.0723e-06	5.03092e-05	0	0	0.00275356	0	0	0	0	0	0	0	0	0	0	0	0	0	0	0	0	0	0	0	0	0	0	0	0	0	0	0	0	0	0	0	0	0	0	0
	IAD	2		0	0	0	0.00288178	0	0	1.45393e-06	4.28549e-05	0	0	0	0	0	0	0	0	0	0	0	0	0	0	0	0	0	0	0	0	0	0	0	0	0	0	0	0	0	0	0	0	0	0	0	0	0	0
	LD	7		0	0	0.00034043	0.0580185	0.0066217	0	4.72955e-05	0.000436283	0.000590434	0	0	0.000221092	0	0	0	0	0	0	0	0	0	0	0	0	0	0	0	0	0	0	0	0	0	0	0	0	0	0	0	0	0	0	0	0	0	0
	IMD	6		0	0	0	0.000195461	4.11286e-05	0	4.0539e-05	7.1275e-05	6.41895e-06	0	0	0	0	0	0	0	0	0	0	0	0	0	0	0	0	0	0	0	0	0	0	0	0.0118439	0.00942029	0	0	0	0	0	0	0	0	0	0.065037	0.00708178	0
	MD	47		0	0.00228343	0.000244411	0.0520982	0.00526446	0.00376629	0.00387071	0.00322988	0.00117396	0.0531615	0.0592015	0.0897634	0.00760043	0.206537	0.00563063	0.207831	0.0494711	0.0818565	0.0938511	0	0	0	0	0	0	0.0371297	0.0255798	0.00757576	0	0.0369928	0.012848	0.0163043	0.147701	0.301449	0.0540541	0.000146671	0.0484361	0.0233554	0.0865266	0.0268358	0.00202247	0.0146692	0.0325156	0.259315	0.191788	0.0751773
	SMT	34		0	0.00613672	8.72897e-06	0.020024	0.00164514	0	0.00204346	0.00117087	0.000720257	0.00161095	0.093162	0.0271943	0.0901194	0.0211925	0.150901	0.0120482	0.0040448	0.0126345	0	0.0563274	0	0.00345706	0	0	0	0.0347657	0.0630969	0.0915978	0.0444802	0.026253	0.00749465	0.0130435	0.0352996	0.0275362	0.0315315	0.0187738	0.0343144	0.0295835	0.0556242	0.0497997	0.0394382	0.0938278	0.000679074	0	0	0.012766
	PR	0		0	0	0	6.15283e-05	0	0	7.18413e-06	0	3.05988e-05	0	0	0	0	0	0	0	0	0	0	0	0	0	0	0	0	0	0	0	0	0	0	0	0	0	0	0	0	0	0	0	0	0	0	0	0	0
	PVT	3		0	0	0	1.53303e-05	0	0	0	4.43981e-05	1.30167e-05	0.00483286	0	0	0	0	0	0	0	0	0	0	0	0	0	0	0	0	0	0	0	0	0	0	0.00185787	0	0	0	0	0	0	0	0	0	0	0.0109076	0	0
	PT	0		0	0	0	4.03974e-06	0	0	0	0	0	0	0	0	0	0	0	0	0	0	0	0	0	0	0	0	0	0	0	0	0	0	0	0	0	0	0	0	0	0	0	0	0	0	0	0	0	0
	RE	2		0	0	0.000174579	0.00201666	0.00349593	6.05719e-05	0.000500751	0.000211761	0.000773364	0	0	0	0	0	0	0	0	0	0	0	0	0	0	0	0	0	0	0	0	0	0	0	0	0	0	0	0	0	0	0	0	0.00221423	0	0	0	0
	Xi	0		0	0	0	0	0	0	0	1.93749e-05	0.000154507	0	0	0	0	0	0	0	0	0	0	0	0	0	0	0	0	0	0	0	0	0	0	0	0	0	0	0	0	0	0	0	0	0	0	0	0	0
	RH	20		0	0	9.60187e-05	0.00154505	0.000534671	7.67529e-05	0.00114185	0.000421936	0.000234001	0	0.00688389	0.00486403	0.00760043	0.00287356	0.0213964	0	0	0	0	0.0133872	0	0	0	0	0	0.0114031	0.0156889	0.0316804	0.000937835	0	0	0	0.0185787	0.00217391	0	0	0	0	0.0123609	0.0156208	0.00179775	0.0116247	3.84741e-05	0.0418648	0	0
	CM	11		0	0	0	0.00134161	8.22571e-05	9.01087e-05	0.000198248	0.000792509	0.000167918	0	0	0	0	0	0	0	0	0.0243909	0	0	0	0	0	0	0	0	0	0	0	0	0	0	0	0	0	0	0	0	0	0	0	0.0423471	0.000228618	0.0703366	0.120076	0
	PCN	55		0	0.00256886	0	0.0263473	0.000740314	0.00349391	0.00500469	0.0022106	0.000487286	0.11035	0.0651675	0.0860049	0.0988056	0.239224	0.175676	0.108434	0.233043	0.131767	0.00485437	0.123263	0.014171	0.0465793	0.0435484	0.126966	0.00173611	0.0913642	0.0781037	0.0557851	0.0383173	0.102625	0.0963597	0.0902174	0.102647	0.0992754	0.0660661	0.174245	0.0723241	0.062281	0.139679	0.11028	0.134607	0.0595073	0.00864874	0.0102599	0.136105	0.0340426
	CL	42		0	0	0.000663402	0.0670952	0.0074854	0.00386714	0.00179364	0.0036136	0.00164929	0.00765203	0.00367141	0.0358169	0.00868621	0.0265805	0.0146396	0.0391566	0.0274839	0.0173154	0.0703883	0.0303107	0.0368446	0	0	0	0	0.0127938	0.0306958	0.0289256	0	0	0	0.00326087	0.0276359	0.0471014	0.0045045	0.00381344	0.0290352	0	0	0	0	0.00719624	0.0379721	0.00799566	0	0
	PF	63		0.0278781	0.00242615	0.000244411	0.00345729	0.00353706	0.00424508	0.0113438	0.00510952	0.00398896	0.00483286	0	0.0229936	0.0304017	0.0398707	0.0202703	0.0060241	0.0553827	0.020786	0.0250809	0.0664309	0	0.113719	0.0701613	0.0192196	0.0329861	0.0663329	0.0313779	0.0847107	0.0372454	0.0656325	0.0396146	0.0923913	0.0996284	0.0884058	0.00900901	0.0671751	0.0906691	0.0280265	0.138443	0.156609	0.0239326	0.0379186	0.0668964	0.0517752	0.0351626	0.00283688
	PIL	0		0	0	0	0	0	0	0	0	0	0	0	0	0	0	0	0	0	0	0	0	0	0	0	0	0	0	0	0	0	0	0	0	0	0	0	0	0	0	0	0	0	0	0	0	0	0
	RT	69		0.0198418	0.001998	2.61869e-05	0.0270163	0.000164514	0.0084269	0.00541837	0	0.00347396	0.0161095	0.0513997	0.0258678	0.0966341	0.0172414	0.0123874	0.00451807	0.0477079	0.0683444	0.00242718	0	0	0.0314774	0.0137097	0.0547467	0.00462963	0.0290641	0.0119372	0.00137741	0.0467578	0.0501193	0.0492505	0.0206522	0.0292615	0.0355072	0.0375375	0.0112936	0.00805068	0	0.013597	0.0154873	0.0988764	0.0971492	0.0468343	0.0110078	0.0294527	0.0510638
	IGL	0		0	0	0	0	0	0	0	0	0	0	0	0	0	0	0	0	0	0	0	0	0	0	0	0	0	0	0	0	0	0	0	0	0	0	0	0	0	0	0	0	0	0	0	0	0	0
	IntG	0		0	0	0	0	0	0	0	0	0	0	0	0	0	0	0	0	0	0	0	0	0	0	0	0	0	0	0	0	0	0	0	0	0	0	0	0	0	0	0	0	0	0	0	0	0	0
	LGv	0		0	0	0	0	0	0	0	0	0	0	0	0	0	0	0	0	0	0	0	0	0	0	0	0	0	0	0	0	0	0	0	0	0	0	0	0	0	0	0	0	0	0	0	0	0	0
	SubG	1		0	0	0	0	0	0	0	0	0	0	0	0	0	0	0	0	0	0	0	0	0	0	0	0	0	0	0	0	0	0	0	0	0	0	0	0	0	0	0	0	0	0	0	0	0	0
	MH	0		0	0	0	0	0	0	0	0	0	0	0	0	0	0	0	0	0	0	0	0	0	0	0	0	0	0	0	0	0	0	0	0	0	0	0	0	0	0	0	0	0	0	0	0	0	0
	LH	3		0	0	0	3.45967e-05	0	0	0	0	0	0	0	0	0	0	0	0	0	0	0	0	0	0	0	0	0	0	0	0	0	0	0	0	0	0	0	0	0	0	0	0	0	0	0	0	0	0
HY	SO	0		0	0	0	0	0	0	0	0	0	0	0	0	0	0	0	0	0	0	0	0	0	0	0	0	0	0	0	0	0	0	0	0	0	0	0	0	0	0	0	0	0	0	0	0	0	0
	ASO	0		0	0	0	0	0	0	0	0	0	0	0	0	0	0	0	0	0	0	0	0	0	0	0	0	0	0	0	0	0	0	0	0	0	0	0	0	0	0	0	0	0	0	0	0	0	0
	PVH	0		0	0	0	9.32248e-07	0	0	0	0	0	0	0	0	0	0	0	0	0	0	0	0	0	0	0	0	0	0	0	0	0	0	0	0	0	0	0	0	0	0	0	0	0	0	0	0	0	0
	PVa	0		0	0	0	0	0	0	0	0	0	0	0	0	0	0	0	0	0	0	0	0	0	0	0	0	0	0	0	0	0	0	0	0	0	0	0	0	0	0	0	0	0	0	0	0	0	0
	PVi	0		0	0	0	0	0	0	0	0	0	0	0	0	0	0	0	0	0	0	0	0	0	0	0	0	0	0	0	0	0	0	0	0	0	0	0	0	0	0	0	0	0	0	0	0	0	0
	ARH	0		0	0	0	0	0	0	0	0	0	0	0	0	0	0	0	0	0	0	0	0	0	0	0	0	0	0	0	0	0	0	0	0	0	0	0	0	0	0	0	0	0	0	0	0	0	0
	ADP	0		0	0	0	0	0	0	0	0	0	0	0	0	0	0	0	0	0	0	0	0	0	0	0	0	0	0	0	0	0	0	0	0	0	0	0	0	0	0	0	0	0	0	0	0	0	0
	AVP	0		0	0	0	0	0	0	0	0	0	0	0	0	0	0	0	0	0	0	0	0	0	0	0	0	0	0	0	0	0	0	0	0	0	0	0	0	0	0	0	0	0	0	0	0	0	0
	AVPV	0		0	0	0	0	0	0	0	0	0	0	0	0	0	0	0	0	0	0	0	0	0	0	0	0	0	0	0	0	0	0	0	0	0	0	0	0	0	0	0	0	0	0	0	0	0	0
	DMH	0		0	0	0	0	0	0	0	0	0	0	0	0	0	0	0	0	0	0	0	0	0	0	0	0	0	0	0	0	0	0	0	0	0	0	0	0	0	0	0	0	0	0	0	0	0	0
	MEPO	0		0	0	0	0	0	0	0	0	0	0	0	0	0	0	0	0	0	0	0	0	0	0	0	0	0	0	0	0	0	0	0	0	0	0	0	0	0	0	0	0	0	0	0	0	0	0
	MPO	0		0	0	0	0	0	0	0	0	0	0	0	0	0	0	0	0	0	0	0	0	0	0	0	0	0	0	0	0	0	0	0	0	0	0	0	0	0	0	0	0	0	0	0	0	0	0
	OV	0		0	0	0	0	0	0	0	0	0	0	0	0	0	0	0	0	0	0	0	0	0	0	0	0	0	0	0	0	0	0	0	0	0	0	0	0	0	0	0	0	0	0	0	0	0	0
	PD	0		0	0	0	0	0	0	0	0	0	0	0	0	0	0	0	0	0	0	0	0	0	0	0	0	0	0	0	0	0	0	0	0	0	0	0	0	0	0	0	0	0	0	0	0	0	0
	PS	0		0	0	0	0	0	0	0	0	0	0	0	0	0	0	0	0	0	0	0	0	0	0	0	0	0	0	0	0	0	0	0	0	0	0	0	0	0	0	0	0	0	0	0	0	0	0
	PVp	0		0	0	0	0	0	0	0	0	0	0	0	0	0	0	0	0	0	0	0	0	0	0	0	0	0	0	0	0	0	0	0	0	0	0	0	0	0	0	0	0	0	0	0	0	0	0
	PVpo	0		0	0	0	0	0	0	0	0	0	0	0	0	0	0	0	0	0	0	0	0	0	0	0	0	0	0	0	0	0	0	0	0	0	0	0	0	0	0	0	0	0	0	0	0	0	0
	SBPV	0		0	0	0	0	0	0	0	0	0	0	0	0	0	0	0	0	0	0	0	0	0	0	0	0	0	0	0	0	0	0	0	0	0	0	0	0	0	0	0	0	0	0	0	0	0	0
	SCH	0		0	0	0	0	0	0	0	0	0	0	0	0	0	0	0	0	0	0	0	0	0	0	0	0	0	0	0	0	0	0	0	0	0	0	0	0	0	0	0	0	0	0	0	0	0	0
	SFO	0		0	0	0	0	0	0	0	0	0	0	0	0	0	0	0	0	0	0	0	0	0	0	0	0	0	0	0	0	0	0	0	0	0	0	0	0	0	0	0	0	0	0	0	0	0	0
	VMPO	0		0	0	0	0	0	0	0	0	0	0	0	0	0	0	0	0	0	0	0	0	0	0	0	0	0	0	0	0	0	0	0	0	0	0	0	0	0	0	0	0	0	0	0	0	0	0
	VLPO	0		0	0	0	0	0	0	0	0	0	0	0	0	0	0	0	0	0	0	0	0	0	0	0	0	0	0	0	0	0	0	0	0	0	0	0	0	0	0	0	0	0	0	0	0	0	0
	AHN	0		0	0	0	0	0	0	0	0	0	0	0	0	0	0	0	0	0	0	0	0	0	0	0	0	0	0	0	0	0	0	0	0	0	0	0	0	0	0	0	0	0	0	0	0	0	0
	LM	0		0	0	0	0	0	0	0	0	0	0	0	0	0	0	0	0	0	0	0	0	0	0	0	0	0	0	0	0	0	0	0	0	0	0	0	0	0	0	0	0	0	0	0	0	0	0
	MM	0		0	0	0	0	0	0	0	0	0	0	0	0	0	0	0	0	0	0	0	0	0	0	0	0	0	0	0	0	0	0	0	0	0	0	0	0	0	0	0	0	0	0	0	0	0	0
	SUM	0		0	0	0	0	0	0	0	0	0	0	0	0	0	0	0	0	0	0	0	0	0	0	0	0	0	0	0	0	0	0	0	0	0	0	0	0	0	0	0	0	0	0	0	0	0	0
	TMd	0		0	0	0	0	0	0	0	0	0	0	0	0	0	0	0	0	0	0	0	0	0	0	0	0	0	0	0	0	0	0	0	0	0	0	0	0	0	0	0	0	0	0	0	0	0	0
	TMv	0		0	0	0	0	0	0	0	0	0	0	0	0	0	0	0	0	0	0	0	0	0	0	0	0	0	0	0	0	0	0	0	0	0	0	0	0	0	0	0	0	0	0	0	0	0	0
	MPN	0		0	0	0	0	0	0	0	0	0	0	0	0	0	0	0	0	0	0	0	0	0	0	0	0	0	0	0	0	0	0	0	0	0	0	0	0	0	0	0	0	0	0	0	0	0	0
	PMd	0		0	0	0	2.07166e-07	0	0	0	0	0	0	0	0	0	0	0	0	0	0	0	0	0	0	0	0	0	0	0	0	0	0	0	0	0	0	0	0	0	0	0	0	0	0	0	0	0	0
	PMv	0		0	0	0	0	0	0	0	0	0	0	0	0	0	0	0	0	0	0	0	0	0	0	0	0	0	0	0	0	0	0	0	0	0	0	0	0	0	0	0	0	0	0	0	0	0	0
	PVHd	0		0	0	8.72897e-06	3.21108e-06	0	0	0	0	0	0	0	0	0	0	0	0	0	0	0	0	0	0	0	0	0	0	0	0	0	0	0	0	0	0	0	0	0	0	0	0	0	0	0	0	0	0
	VMH	0		0	0	0	0	0	0	0	0	0	0	0	0	0	0	0	0	0	0	0	0	0	0	0	0	0	0	0	0	0	0	0	0	0	0	0	0	0	0	0	0	0	0	0	0	0	0
	PH	8		0	0.0107036	7.85608e-05	5.2931e-05	0.000781443	0.000126109	0.000848497	0.000138101	0.000423652	0	0	0	0	0	0	0	0	0	0	0	0	0	0	0	0	0	0	0	0	0	0.00535332	0.0152174	0.00162564	0	0	0	0	0	0	0	0	0.00359812	0	0	0	0
	LHA	28		0	0	0	3.33537e-05	0.000493543	0	0.00087253	0.000272461	0.000294889	0	0	0	0.00217155	0	0	0	0	0	0	0	0	0	0	0	0	0	0	0	0	0.00596659	0.00214133	0.00652174	0.00255458	0	0	0	0	0	0.00370828	0	0	0.00193745	0	0	0	0
	LPO	1		0	0	0	0	0	0	0	0	0	0	0	0	0	0	0	0	0	0	0	0	0	0	0	0	0	0	0	0	0	0	0	0	0	0	0	0	0	0	0	0	0	0	0	0	0	0
	PST	2		0	0	0	0	0	0	0	0	0	0	0	0	0	0	0	0	0	0	0	0	0	0	0	0	0	0	0	0	0	0	0	0	0	0	0	0	0	0	0	0	0	0	0	0	0	0
	PSTN	5		0	0	0	0	0	0	2.39471e-06	0	0	0	0	0	0	0	0	0	0	0	0	0	0	0	0	0	0	0	0	0	0	0	0	0	0	0	0	0	0	0	0	0	0	0	0	0	0	0
	PeF	0		0	0	0	0	0	0	0	0	0	0	0	0	0	0	0	0	0	0	0	0	0	0	0	0	0	0	0	0	0	0	0	0	0	0	0	0	0	0	0	0	0	0	0	0	0	0
	RCH	0		0	0	0	0	0	0	0	0	0	0	0	0	0	0	0	0	0	0	0	0	0	0	0	0	0	0	0	0	0	0	0	0	0	0	0	0	0	0	0	0	0	0	0	0	0	0
	STN	52		0.0205028	0	3.49159e-05	1.25336e-05	0.0011516	0.00248644	0.00369829	0.0018172	0.00210347	0	0	0	0	0	0	0	0	0	0	0	0	0	0	0	0	0	0	0	0	0	0	0	0	0	0	0	0	0	0	0	0	0	0	0	0	0
	TU	1		0	0	0	0	0	0	0	0	0	0	0	0	0	0	0	0	0	0	0	0	0	0	0	0	0	0	0	0	0	0	0	0	0	0	0	0	0	0	0	0	0	0	0	0	0	0
	ZI	68		0.0142254	0.00442415	0.00172834	0.000752013	0.0190425	0.0129906	0.0277971	0.0105532	0.0141622	0	0	0	0.0705755	0	0	0	0	0.000627631	0	0	0	0	0	0	0	0.00375469	0.00409277	0	0.00937835	0.0298329	0.0139186	0.00434783	0.0174176	0	0	0	0	0.0264694	0.0457355	0.0145527	0.00292135	0.0152228	0.00584007	0.0073557	0	0.00567376
	ME	0		0	0	0	0	0	0	0	0	0	0	0	0	0	0	0	0	0	0	0	0	0	0	0	0	0	0	0	0	0	0	0	0	0	0	0	0	0	0	0	0	0	0	0	0	0	0
MIDBRAIN	SCs	4		0.000772918	0	0	0	0	0	0.00122994	0	0	0	0	0	0	0	0	0	0	0	0	0	0	0	0	0	0	0	0	0	0	0	0	0	0	0	0	0	0	0	0	0	0	0	0	0	0	0
	IC	5		0	0	8.72897e-06	0	4.11286e-05	0.000499386	0.000760491	0.000521759	0	0	0	0	0	0	0	0	0	0	0	0	0	0	0	0	0	0	0	0	0	0	0	0	0	0	0	0	0	0	0	0	0	0	0	0	0	0
	NB	0		0	0	0	6.21498e-07	0.000123386	0	3.86575e-05	0	0	0	0	0	0	0	0	0	0	0	0	0	0	0	0	0	0	0	0	0	0	0	0	0	0	0	0	0	0	0	0	0	0	0	0	0	0	0
	SAG	3		0	0	0	0	0	0	2.77957e-05	3.16418e-05	0	0	0	0	0	0	0	0	0	0	0	0	0	0	0	0	0	0	0	0	0	0	0	0	0	0	0	0	0	0	0	0	0	0	0	0	0	0
	PBG	1		0	0	0	0	0	0	1.71051e-07	0	0	0	0	0	0	0	0	0	0	0	0	0	0	0	0	0	0	0	0	0	0	0	0	0	0	0	0	0	0	0	0	0	0	0	0	0	0	0
	MEV	1		0	0	0	0	0	0	0	0	0	0	0	0	0	0	0	0	0	0	0	0	0	0	0	0	0	0	0	0	0	0	0	0	0	0	0	0	0	0	0	0	0	0	0	0	0	0
	SCO	0		0	0	0	0	0	0	0	0	0	0	0	0	0	0	0	0	0	0	0	0	0	0	0	0	0	0	0	0	0	0	0	0	0	0	0	0	0	0	0	0	0	0	0	0	0	0
	SNr	66		0	0	0.0013268	0.000141598	0.0159579	9.25059e-05	0.00141502	0	0.004368	0	0	0	0	0	0	0	0	0	0	0	0	0	0	0	0	0	0	0	0	0	0	0	0	0	0	0	0	0	0	0	0	0	0	0	0	0
	VTA	56		0	0	0.000235682	4.37121e-05	0.00308464	0.00109235	0.0120154	0.000620991	0	0	0	0	0	0	0	0	0	0	0	0	0	0	0	0	0	0	0	0	0	0	0	0	0	0	0	0	0	0	0	0	0	0	0	0	0	0
	PN	0		0	0	0	0	0	0	0	0	0	0	0	0	0	0	0	0	0	0	0	0	0	0	0	0	0	0	0	0	0	0	0	0	0	0	0	0	0	0	0	0	0	0	0	0	0	0
	RR	9		0	0	0	1.55375e-06	0	0.000132959	0.000206287	0.000172097	0	0	0	0	0	0	0	0	0	0	0	0	0	0	0	0	0	0	0	0	0	0	0	0	0	0	0	0	0	0	0	0	0	0	0	0	0	0
	MRN	86		0.0193349	0.000999001	0.000759421	0.000206027	0.00802007	0.0247074	0.049868	0.0282918	0.0356295	0	0	0	0	0	0	0	0	0	0	0	0	0.0827875	0.0737903	0	0	0.00347657	0.000341064	0.00964187	0.0779743	0.0405728	0.0481799	0.13587	0.0211333	0.00362319	0.015015	0.0196539	0.006071	0.00116777	0.00247219	0.0153538	0.011236	0.0185441	0	0	0	0
	SCm	45		0.259565	0.00827744	0.00112604	3.85329e-05	0.0420334	0.0208021	0.0320863	0.00858346	0.025773	0	0	0	0	0	0	0	0	0	0	0	0	0	0	0	0	0	0	0	0	0	0	0	0	0	0	0	0	0	0	0	0	0.00747301	0	0	0	0
	PAG	24		0.244005	0.00214072	0.000637215	4.20547e-05	0.00452414	0.00325945	0.00837832	0.00526716	0.00302008	0	0	0	0	0	0	0	0	0	0	0	0	0	0	0	0	0	0	0	0	0	0	0	0	0	0	0	0	0	0	0	0	0	0	0	0	0
	APN	20		0	0	0.00108239	2.37205e-05	0.020153	0.00742577	0.0151214	0.00580839	0.00982656	0	0	0	0	0	0	0	0	0	0	0	0	0	0	0	0	0	0	0	0	0	0	0.00652174	0	0	0	0	0	0	0	0	0	0	0	0	0	0
	MPT	1		0	0	0	0	0	3.36035e-05	0	0	0	0	0	0	0	0	0	0	0	0	0	0	0	0	0	0	0	0	0	0	0	0	0	0	0	0	0	0	0	0	0	0	0	0	0	0	0	0
	NOT	4		0	0	2.61869e-05	1.03583e-07	0.00168627	0	0	0	0	0	0	0	0	0	0	0	0	0	0	0	0	0	0	0	0	0	0	0	0	0	0	0	0	0	0	0	0	0	0	0	0	0	0	0	0	0
	NPC	33		0.0176474	0.00256886	4.36449e-05	1.32586e-05	0.0005758	0.00216946	0.00430535	0.000369636	0.000254344	0	0	0	0	0	0	0	0	0	0.000809061	0	0	0.00745997	0	0	0	0.00264219	0.00716235	0.00757576	0.00334941	0.00954654	0.0139186	0.00978261	0.0153275	0.00289855	0	0.00190672	0	0	0	0.00453939	0	0	0	0	0	0
	OP	0		0	0	0	0	0	0	0	0	0	0	0	0	0	0	0	0	0	0	0	0	0	0	0	0	0	0	0	0	0	0	0	0	0	0	0	0	0	0	0	0	0	0	0	0	0	0
	PPT	2		0	0	0	0	8.22571e-05	0	0	9.32958e-06	0	0	0	0	0	0	0	0	0	0	0	0	0	0	0	0	0	0	0	0	0	0	0	0	0	0	0	0	0	0	0	0	0	0	0	0	0	0
	CUN	5		0	0	0	0	0	0	0.000112808	0.000125629	0	0	0	0	0	0	0	0	0	0	0	0	0	0	0	0	0	0	0	0	0	0	0	0	0	0	0	0	0	0	0	0	0	0	0	0	0	0
	RN	27		0	0	0	5.90424e-06	0.000411286	0.00165261	0.00529744	0.00395032	0.00354489	0	0	0	0	0	0	0	0	0	0	0	0	0	0	0	0	0	0	0	0	0	0	0	0	0	0	0	0	0	0	0	0	0	0	0	0	0
	III	3		0	0	0	0	0	0	0	0	0	0	0	0	0	0	0	0	0	0	0	0	0	0	0	0	0	0	0	0	0	0	0	0	0	0	0	0	0	0	0	0	0	0	0	0	0	0
	MA3	1		0	0	0	0	0	0	0	0.000246772	0.000300168	0	0	0	0	0	0	0	0	0	0	0	0	0	0	0	0	0	0	0	0	0	0	0	0	0	0	0	0	0	0	0	0	0	0	0	0	0
	EW	7		0	0	0	2.07166e-06	0	0	0.000567803	0.000135754	0.000124946	0	0	0	0	0	0	0	0	0	0	0	0	0	0	0	0	0	0	0	0	0	0	0	0	0	0	0	0	0	0	0	0	0	0	0	0	0
	IV	0		0	0	0	0	0	0	0	0	0	0	0	0	0	0	0	0	0	0	0	0	0	0	0	0	0	0	0	0	0	0	0	0	0	0	0	0	0	0	0	0	0	0	0	0	0	0
	Pa4	1		0	0	0	0	0	0	0	0	0	0	0	0	0	0	0	0	0	0	0	0	0	0	0	0	0	0	0	0	0	0	0	0	0	0	0	0	0	0	0	0	0	0	0	0	0	0
	VTN	0		0	0	0	0	0	0	6.7565e-05	3.11918e-05	0	0	0	0	0	0	0	0	0	0	0	0	0	0	0	0	0	0	0	0	0	0	0	0	0	0	0	0	0	0	0	0	0	0	0	0	0	0
	AT	1		0	0	0	0	0	0	8.53543e-05	4.87591e-05	1.78603e-05	0	0	0	0	0	0	0	0	0	0	0	0	0	0	0	0	0	0	0	0	0	0	0	0	0	0	0	0	0	0	0	0	0	0	0	0	0
	LT	0		0	0	0	0	0	0	0	0	0	0	0	0	0	0	0	0	0	0	0	0	0	0	0	0	0	0	0	0	0	0	0	0	0	0	0	0	0	0	0	0	0	0	0	0	0	0
	DT	0		0	0	0	0	0	0	0	0	0	0	0	0	0	0	0	0	0	0	0	0	0	0	0	0	0	0	0	0	0	0	0	0	0	0	0	0	0	0	0	0	0	0	0	0	0	0
	MT	0		0	0	0	0	0	0	0	0	0	0	0	0	0	0	0	0	0	0	0	0	0	0	0	0	0	0	0	0	0	0	0	0	0	0	0	0	0	0	0	0	0	0	0	0	0	0
	SNc	41		0	0	0	1.243e-06	8.22571e-05	0.000693345	0.000353305	0	0	0	0	0	0	0	0	0	0	0	0	0	0	0	0	0	0	0	0	0	0	0	0	0	0	0	0	0	0	0	0	0	0	0	0	0	0	0
	PPN	15		0	0	0	6.21498e-07	0	0.000158814	0.0014866	0.00190724	0	0	0	0	0	0	0	0	0	0	0	0	0	0	0	0	0	0	0	0	0	0	0	0	0	0	0	0	0	0	0	0	0	0	0	0	0	0
	IF	0		0	0	0	0	0	0	0	0	0	0	0	0	0	0	0	0	0	0	0	0	0	0	0	0	0	0	0	0	0	0	0	0	0	0	0	0	0	0	0	0	0	0	0	0	0	0
	IPN	1		0	0	0	4.14332e-07	4.11286e-05	0	2.3776e-05	0	0	0	0	0	0	0	0	0	0	0	0	0	0	0	0	0	0	0	0	0	0	0	0	0	0	0	0	0	0	0	0	0	0	0	0	0	0	0
	RL	0		0	0	0	0	0	0	0.000106137	0	0	0	0	0	0	0	0	0	0	0	0	0	0	0	0	0	0	0	0	0	0	0	0	0	0	0	0	0	0	0	0	0	0	0	0	0	0	0
	CLI	0		0	0	0	0	0	0	3.07036e-05	0	0	0	0	0	0	0	0	0	0	0	0	0	0	0	0	0	0	0	0	0	0	0	0	0	0	0	0	0	0	0	0	0	0	0	0	0	0	0
	DR	5		0	0	0	0	0	0	0.000136926	0	0	0	0	0	0	0	0	0	0	0	0	0	0	0	0	0	0	0	0	0	0	0	0	0	0	0	0	0	0	0	0	0	0	0	0	0	0	0
PONS	NLL	1		0	0	0	0	0	0	0.000261194	1.2621e-05	0	0	0	0	0	0	0	0	0	0	0	0	0	0	0	0	0	0	0	0	0	0	0	0	0	0	0	0	0	0	0	0	0	0	0	0	0	0
	PSV	13		0	0	0	4.14332e-07	4.11286e-05	0.000221013	0.00345471	0.000837498	0.000331736	0	0	0	0	0	0	0	0	0	0	0	0	0	0	0	0	0	0	0	0	0	0	0	0	0	0	0	0	0	0	0	0	0	0	0	0	0
	PB	17		0	0	6.11028e-05	4.14332e-07	0.000123386	0.000110613	0.000763741	0.00131131	0.000749095	0	0	0	0	0	0	0	0	0	0	0	0	0	0	0	0	0	0	0	0	0	0	0	0	0	0	0	0	0	0	0	0	0	0	0	0	0
	SOC	2		0	0	0	0	0	0	0.000244774	0.000141724	0	0	0	0	0	0	0	0	0	0	0	0	0	0	0	0	0	0	0	0	0	0	0	0	0	0	0	0	0	0	0	0	0	0	0	0	0	0
	B	0		0	0	2.61869e-05	1.13941e-06	0	1.36982e-06	1.75327e-05	0	0	0	0	0	0	0	0	0	0	0	0	0	0	0	0	0	0	0	0	0	0	0	0	0	0	0	0	0	0	0	0	0	0	0	0	0	0	0
	DTN	3		0	0	0	0	0	0	0	0	0	0	0	0	0	0	0	0	0	0	0	0	0	0	0	0	0	0	0	0	0	0	0	0	0	0	0	0	0	0	0	0	0	0	0	0	0	0
	PDTg	0		0	0	0	0	0	0	0	0	0	0	0	0	0	0	0	0	0	0	0	0	0	0	0	0	0	0	0	0	0	0	0	0	0	0	0	0	0	0	0	0	0	0	0	0	0	0
	PCG	11		0	0	4.36449e-05	3.10749e-07	0.000329029	0.00013527	0.000235708	0.000273954	0.000101279	0	0	0	0	0	0	0	0	0	0	0	0	0	0	0	0	0	0	0	0	0	0	0	0	0	0	0	0	0	0	0	0	0	0	0	0	0
	PG	65		0	0	0.00470492	4.80625e-05	0.0071975	0.00584123	0.00906706	0.0122989	0.00816045	0	0	0	0	0	0	0	0	0	0	0	0	0	0	0	0	0	0	0	0	0	0	0	0	0	0	0	0	0	0	0	0	0	0	0	0	0
	PRNc	37		0	0	0	9.32248e-06	0	0.00172576	0.0198124	0.00533165	0.00432154	0	0	0	0	0	0	0	0	0	0	0	0	0	0	0	0	0	0	0	0	0	0	0	0	0	0	0	0	0	0	0	0	0	0	0	0	0
	SG	1		0	0	0	0	0	0	0	3.07651e-05	0	0	0	0	0	0	0	0	0	0	0	0	0	0	0	0	0	0	0	0	0	0	0	0	0	0	0	0	0	0	0	0	0	0	0	0	0	0
	SUT	11		0	0	0	0	0	0	0.000205004	0.000333847	0	0	0	0	0	0	0	0	0	0	0	0	0	0	0	0	0	0	0	0	0	0	0	0	0	0	0	0	0	0	0	0	0	0	0	0	0	0
	TRN	64		0	0	0.000157122	3.56326e-05	0.000493543	0.00478835	0.0039848	0.00426468	0.00429359	0	0	0	0	0	0	0	0	0	0	0	0	0	0	0	0	0	0	0	0	0	0	0	0	0	0	0	0	0	0	0	0	0	0	0	0	0
	V	10		0	0	0	0	0	0	0.00115998	2.78208e-05	0	0	0	0	0	0	0	0	0	0	0	0	0	0	0	0	0	0	0	0	0	0	0	0	0	0	0	0	0	0	0	0	0	0	0	0	0	0
	P5	2		0	0	0	0	0	0	0	0	3.24264e-05	0	0	0	0	0	0	0	0	0	0	0	0	0	0	0	0	0	0	0	0	0	0	0	0	0	0	0	0	0	0	0	0	0	0	0	0	0
	Acs5	0		0	0	0	0	0	0	0	0	0	0	0	0	0	0	0	0	0	0	0	0	0	0	0	0	0	0	0	0	0	0	0	0	0	0	0	0	0	0	0	0	0	0	0	0	0	0
	PC5	0		0	0	0	0	0	0	0	7.72615e-05	2.03432e-05	0	0	0	0	0	0	0	0	0	0	0	0	0	0	0	0	0	0	0	0	0	0	0	0	0	0	0	0	0	0	0	0	0	0	0	0	0
	I5	0		0	0	0	0	0	0	0	7.90743e-05	0	0	0	0	0	0	0	0	0	0	0	0	0	0	0	0	0	0	0	0	0	0	0	0	0	0	0	0	0	0	0	0	0	0	0	0	0	0
	CS	9		0	0	0	3.52182e-06	4.11286e-05	0.000136297	0.00134412	0.00102144	0.000812142	0	0	0	0	0	0	0	0	0	0	0	0	0	0	0	0	0	0	0	0	0	0	0	0	0	0	0	0	0	0	0	0	0	0	0	0	0
	LC	0		0	0	8.72897e-06	0	0	2.14035e-06	2.99339e-05	6.61048e-06	3.92183e-06	0	0	0	0	0	0	0	0	0	0	0	0	0	0	0	0	0	0	0	0	0	0	0	0	0	0	0	0	0	0	0	0	0	0	0	0	0
	LDT	5		0	0	0	1.96808e-06	0.000205643	5.17537e-05	8.55254e-08	0.000259381	0.000197213	0	0	0	0	0	0	0	0	0	0	0	0	0	0	0	0	0	0	0	0	0	0	0	0	0	0	0	0	0	0	0	0	0	0	0	0	0
	NI	2		0	0	0	1.03583e-07	0	2.16603e-05	0.000161215	9.79729e-05	6.07079e-05	0	0	0	0	0	0	0	0	0	0	0	0	0	0	0	0	0	0	0	0	0	0	0	0	0	0	0	0	0	0	0	0	0	0	0	0	0
	PRNr	48		0	0	1.74579e-05	1.53303e-05	0.000205643	0.00198282	0.00589603	0.00635389	0.0045901	0	0	0	0	0	0	0	0	0	0	0	0	0	0	0	0	0	0	0	0	0	0	0	0	0	0	0	0	0	0	0	0	0	0	0	0	0
	RPO	1		0	0	0	0	0	0	8.05649e-05	0	3.74413e-05	0	0	0	0	0	0	0	0	0	0	0	0	0	0	0	0	0	0	0	0	0	0	0	0	0	0	0	0	0	0	0	0	0	0	0	0	0
	SLC	3		0	0	0	0	0	1.90919e-05	0	8.8858e-05	0	0	0	0	0	0	0	0	0	0	0	0	0	0	0	0	0	0	0	0	0	0	0	0	0	0	0	0	0	0	0	0	0	0	0	0	0	0
	SLD	5		0	0	0	1.03583e-07	0.000329029	4.38344e-05	0.000383667	0.000141794	2.44323e-05	0	0	0	0	0	0	0	0	0	0	0	0	0	0	0	0	0	0	0	0	0	0	0	0	0	0	0	0	0	0	0	0	0	0	0	0	0
MEDULLA	AP	1		0	0	0	0	0	0	0	0	0	0	0	0	0	0	0	0	0	0	0	0	0	0	0	0	0	0	0	0	0	0	0	0	0	0	0	0	0	0	0	0	0	0	0	0	0	0
	DCO	1		0	0	0	0	0	0	0	0	0	0	0	0	0	0	0	0	0	0	0	0	0	0	0	0	0	0	0	0	0	0	0	0	0	0	0	0	0	0	0	0	0	0	0	0	0	0
	VCO	1		0	0	0	0	0	0	5.90125e-06	0	0	0	0	0	0	0	0	0	0	0	0	0	0	0	0	0	0	0	0	0	0	0	0	0	0	0	0	0	0	0	0	0	0	0	0	0	0	0
	CU	2		0	0	0.000174579	0	4.11286e-05	0.00011194	3.13878e-05	0.000829236	1.20179e-05	0	0	0	0	0	0	0	0	0	0	0	0	0	0	0	0	0	0	0	0	0	0	0	0	0	0	0	0	0	0	0	0	0	0	0	0	0
	GR	1		0	0	0	0	0	8.51859e-06	3.42101e-07	0	0	0	0	0	0	0	0	0	0	0	0	0	0	0	0	0	0	0	0	0	0	0	0	0	0	0	0	0	0	0	0	0	0	0	0	0	0	0
	ECU	0		0	0	0	0	0	6.80203e-05	2.89076e-05	6.71332e-05	0	0	0	0	0	0	0	0	0	0	0	0	0	0	0	0	0	0	0	0	0	0	0	0	0	0	0	0	0	0	0	0	0	0	0	0	0	0
	NTB	12		0	0	0	0	0	0	0.000668979	0	3.88098e-05	0	0	0	0	0	0	0	0	0	0	0	0	0	0	0	0	0	0	0	0	0	0	0	0	0	0	0	0	0	0	0	0	0	0	0	0	0
	NTS	9		0	0	0.000471365	4.14332e-07	0	0	0.00011888	0.000515001	0.000196077	0	0	0	0	0	0	0	0	0	0	0	0	0	0	0	0	0	0	0	0	0	0	0	0	0	0	0	0	0	0	0	0	0	0	0	0	0
	SPVC	11		0	0	0	0	0	1.01025e-05	0.000266583	0.000864174	0.000752169	0	0	0	0	0	0	0	0	0	0	0	0	0	0	0	0	0	0	0	0	0	0	0	0	0	0	0	0	0	0	0	0	0	0	0	0	0
	SPVI	13		0	0	0	4.14332e-07	0	0.000297081	0.00422127	0.0013893	0.000706031	0	0	0	0	0	0	0	0	0	0	0	0	0	0	0	0	0	0	0	0	0	0	0	0	0	0	0	0	0	0	0	0	0	0	0	0	0
	SPVO	11		0	0	0	1.45016e-06	0	0.000175894	0.00203593	0.00174205	0.000779606	0	0	0	0	0	0	0	0	0	0	0	0	0	0	0	0	0	0	0	0	0	0	0	0	0	0	0	0	0	0	0	0	0	0	0	0	0
	Pa5	0		0	0	0	0	0	0	0	0	0	0	0	0	0	0	0	0	0	0	0	0	0	0	0	0	0	0	0	0	0	0	0	0	0	0	0	0	0	0	0	0	0	0	0	0	0	0
	VI	0		0	0	0	0	0	0	8.12491e-06	0	7.08166e-06	0	0	0	0	0	0	0	0	0	0	0	0	0	0	0	0	0	0	0	0	0	0	0	0	0	0	0	0	0	0	0	0	0	0	0	0	0
	VII	7		0	0	8.72897e-06	2.17524e-06	8.22571e-05	0.000126366	0.000689676	0	0.000801633	0	0	0	0	0	0	0	0	0	0	0	0	0	0	0	0	0	0	0	0	0	0	0	0	0	0	0	0	0	0	0	0	0	0	0	0	0
	ACVII	2		0	0	0	0	0	0	2.93352e-05	0	1.11763e-05	0	0	0	0	0	0	0	0	0	0	0	0	0	0	0	0	0	0	0	0	0	0	0	0	0	0	0	0	0	0	0	0	0	0	0	0	0
	AMB	8		0	0	0	0	0	0	7.90254e-05	4.46414e-05	3.02832e-05	0	0	0	0	0	0	0	0	0	0	0	0	0	0	0	0	0	0	0	0	0	0	0	0	0	0	0	0	0	0	0	0	0	0	0	0	0
	DMX	0		0	0	8.72897e-05	0	0	0	1.13749e-05	5.72511e-05	2.09478e-05	0	0	0	0	0	0	0	0	0	0	0	0	0	0	0	0	0	0	0	0	0	0	0	0	0	0	0	0	0	0	0	0	0	0	0	0	0
	GRN	33		0	0	0	6.94007e-06	0.000246771	0.00138519	0.00811345	0.0110703	0.00639857	0	0	0	0	0	0	0	0	0	0	0	0	0	0	0	0	0	0	0	0	0	0	0	0	0	0	0	0	0	0	0	0	0	0	0	0	0
	ICB	0		0	0	0	0	0	0	0	0	4.1009e-06	0	0	0	0	0	0	0	0	0	0	0	0	0	0	0	0	0	0	0	0	0	0	0	0	0	0	0	0	0	0	0	0	0	0	0	0	0
	IO	34		0	0	0	1.8645e-06	0	0.000231629	0.000672571	0.000947023	0.000540292	0	0	0	0	0	0	0	0	0	0	0	0	0	0	0	0	0	0	0	0	0	0	0	0	0	0	0	0	0	0	0	0	0	0	0	0	0
	IRN	32		0	0	8.72897e-06	5.07557e-06	0.000493543	0.000563597	0.00740444	0.0055054	0.00282492	0	0	0	0	0	0	0	0	0	0	0	0	0	0	0	0	0	0	0	0	0	0	0	0	0	0	0	0	0	0	0	0	0	0	0	0	0
	ISN	2		0	0	0	0	0	0	3.01049e-05	0	0	0	0	0	0	0	0	0	0	0	0	0	0	0	0	0	0	0	0	0	0	0	0	0	0	0	0	0	0	0	0	0	0	0	0	0	0	0
	LIN	9		0	0	0	0	0	0	0	0.000103768	0.000110701	0	0	0	0	0	0	0	0	0	0	0	0	0	0	0	0	0	0	0	0	0	0	0	0	0	0	0	0	0	0	0	0	0	0	0	0	0
	LRN	4		0	0	8.72897e-06	1.96808e-06	0	6.62652e-05	0.000875865	0.000582097	0.000170123	0	0	0	0	0	0	0	0	0	0	0	0	0	0	0	0	0	0	0	0	0	0	0	0	0	0	0	0	0	0	0	0	0	0	0	0	0
	MARN	45		0	0	0	4.14332e-07	0	0.00181018	0.00197495	0.00532076	0.00289256	0	0	0	0	0	0	0	0	0	0	0	0	0	0	0	0	0	0	0	0	0	0	0	0	0	0	0	0	0	0	0	0	0	0	0	0	0
	MDRN	5		0	0	0	0	0	0	0	0.00919134	0.00462585	0	0	0	0	0	0	0	0	0	0	0	0	0	0	0	0	0	0	0	0	0	0	0	0	0	0	0	0	0	0	0	0	0	0	0	0	0
	MDRNd	14		0	0	1.74579e-05	2.07166e-07	0.0002879	0.000363859	0.00179988	0.00528673	0.00265503	0	0	0	0	0	0	0	0	0	0	0	0	0	0	0	0	0	0	0	0	0	0	0	0	0	0	0	0	0	0	0	0	0	0	0	0	0
	MDRNv	13		0	0	5.23738e-05	2.07166e-07	0	0.000820738	0.00490274	0.00121253	0.00197083	0	0	0	0	0	0	0	0	0	0	0	0	0	0	0	0	0	0	0	0	0	0	0	0	0	0	0	0	0	0	0	0	0	0	0	0	0
	PARN	25		0	0	1.74579e-05	3.41824e-06	0.000370157	0.000428284	0.00271988	0.0053635	0.00259562	0	0	0	0	0	0	0	0	0	0	0	0	0	0	0	0	0	0	0	0	0	0	0	0	0	0	0	0	0	0	0	0	0	0	0	0	0
	PAS	0		0	0	0	0	0	5.5221e-06	0	0	2.30796e-06	0	0	0	0	0	0	0	0	0	0	0	0	0	0	0	0	0	0	0	0	0	0	0	0	0	0	0	0	0	0	0	0	0	0	0	0	0
	PGRNd	6		0	0	0	0	0	8.40729e-05	0.000109986	0.000398482	0.000472238	0	0	0	0	0	0	0	0	0	0	0	0	0	0	0	0	0	0	0	0	0	0	0	0	0	0	0	0	0	0	0	0	0	0	0	0	0
	PGRNl	12		0	0	0	1.8645e-06	0	0.000180945	0.00113005	0.00263916	0.000732326	0	0	0	0	0	0	0	0	0	0	0	0	0	0	0	0	0	0	0	0	0	0	0	0	0	0	0	0	0	0	0	0	0	0	0	0	0
	NR	0		0	0	0	0	0	0	3.90851e-05	7.02101e-05	4.99351e-05	0	0	0	0	0	0	0	0	0	0	0	0	0	0	0	0	0	0	0	0	0	0	0	0	0	0	0	0	0	0	0	0	0	0	0	0	0
	PRP	3		0	0	0	0	0	6.25838e-05	7.69728e-06	0.000243774	5.09132e-05	0	0	0	0	0	0	0	0	0	0	0	0	0	0	0	0	0	0	0	0	0	0	0	0	0	0	0	0	0	0	0	0	0	0	0	0	0
	PPY	22		0	0	0	3.10749e-07	0	0	0.000119308	0	0.000144759	0	0	0	0	0	0	0	0	0	0	0	0	0	0	0	0	0	0	0	0	0	0	0	0	0	0	0	0	0	0	0	0	0	0	0	0	0
	LAV	1		0	0	0	0	0	1.84926e-05	0.000141887	0	1.79488e-05	0	0	0	0	0	0	0	0	0	0	0	0	0	0	0	0	0	0	0	0	0	0	0	0	0	0	0	0	0	0	0	0	0	0	0	0	0
	MV	8		0	0	0	2.07166e-07	0.000123386	0.000116435	0.000430791	0.000688186	0.000612087	0	0	0	0	0	0	0	0	0	0	0	0	0	0	0	0	0	0	0	0	0	0	0	0	0	0	0	0	0	0	0	0	0	0	0	0	0
	SPIV	1		0	0	0	0	0	7.46126e-05	2.56576e-07	0.000462779	8.08807e-05	0	0	0	0	0	0	0	0	0	0	0	0	0	0	0	0	0	0	0	0	0	0	0	0	0	0	0	0	0	0	0	0	0	0	0	0	0
	SUV	5		0	0	0	0	4.11286e-05	4.72589e-05	7.50057e-05	9.44668e-06	0	0	0	0	0	0	0	0	0	0	0	0	0	0	0	0	0	0	0	0	0	0	0	0	0	0	0	0	0	0	0	0	0	0	0	0	0	0
	x	1		0	0	0	0	0	8.98947e-06	2.48879e-05	0.00014498	6.05535e-06	0	0	0	0	0	0	0	0	0	0	0	0	0	0	0	0	0	0	0	0	0	0	0	0	0	0	0	0	0	0	0	0	0	0	0	0	0
	XII	5		0	0	8.72897e-06	0	0	8.30456e-06	0.000620144	8.2003e-05	2.34703e-05	0	0	0	0	0	0	0	0	0	0	0	0	0	0	0	0	0	0	0	0	0	0	0	0	0	0	0	0	0	0	0	0	0	0	0	0	0
	y	1		0	0	0	0	0	0	0	1.12332e-06	0	0	0	0	0	0	0	0	0	0	0	0	0	0	0	0	0	0	0	0	0	0	0	0	0	0	0	0	0	0	0	0	0	0	0	0	0	0
	RM	31		0	0	0	3.00391e-06	0.000205643	0.000510473	0.00141177	0.00125282	0.00102126	0	0	0	0	0	0	0	0	0	0	0	0	0	0	0	0	0	0	0	0	0	0	0	0	0	0	0	0	0	0	0	0	0	0	0	0	0
	RPA	19		0	0	0	0	0	9.84561e-05	0.000126834	0	0.000143139	0	0	0	0	0	0	0	0	0	0	0	0	0	0	0	0	0	0	0	0	0	0	0	0	0	0	0	0	0	0	0	0	0	0	0	0	0
	RO	7		0	0	0	0	0	1.8621e-05	9.49331e-05	0	0.000219605	0	0	0	0	0	0	0	0	0	0	0	0	0	0	0	0	0	0	0	0	0	0	0	0	0	0	0	0	0	0	0	0	0	0	0	0	0
CB	LING	0		0	0	0	0	0	0	0	0	0	0	0	0	0	0	0	0	0	0	0	0	0	0	0	0	0	0	0	0	0	0	0	0	0	0	0	0	0	0	0	0	0	0	0	0	0	0
	CENT	2		0	0	0	0	0	0	0	0	0	0	0	0	0	0	0	0	0	0	0	0	0	0	0	0	0	0	0	0	0	0	0	0	0	0	0	0	0	0	0	0	0	0	0	0	0	0
	CUL	1		0	0	0	1.03583e-07	0	0	0	0	0	0	0	0	0	0	0	0	0	0	0	0	0	0	0	0	0	0	0	0	0	0	0	0	0	0	0	0	0	0	0	0	0	0	0	0	0	0
	DEC	0		0	0	0	0	4.11286e-05	0	0	0	0	0	0	0	0	0	0	0	0	0	0	0	0	0	0	0	0	0	0	0	0	0	0	0	0	0	0	0	0	0	0	0	0	0	0	0	0	0
	FOTU	0		0	0	0	0	0	0	0	3.9901e-06	6.79826e-06	0	0	0	0	0	0	0	0	0	0	0	0	0	0	0	0	0	0	0	0	0	0	0	0	0	0	0	0	0	0	0	0	0	0	0	0	0
	PYR	0		0	0	0	0	0	0	0	0	0	0	0	0	0	0	0	0	0	0	0	0	0	0	0	0	0	0	0	0	0	0	0	0	0	0	0	0	0	0	0	0	0	0	0	0	0	0
	UVU	1		0	0	0	0	0	0	0	0	0	0	0	0	0	0	0	0	0	0	0	0	0	0	0	0	0	0	0	0	0	0	0	0	0	0	0	0	0	0	0	0	0	0	0	0	0	0
	NOD	1		0	0	0	0	0	0	0	8.13002e-06	0	0	0	0	0	0	0	0	0	0	0	0	0	0	0	0	0	0	0	0	0	0	0	0	0	0	0	0	0	0	0	0	0	0	0	0	0	0
	SIM	0		0	0	0	0	0	0	0	0	0	0	0	0	0	0	0	0	0	0	0	0	0	0	0	0	0	0	0	0	0	0	0	0	0	0	0	0	0	0	0	0	0	0	0	0	0	0
	AN	0		0	0	0	2.07166e-07	0	0	0	0	0	0	0	0	0	0	0	0	0	0	0	0	0	0	0	0	0	0	0	0	0	0	0	0	0	0	0	0	0	0	0	0	0	0	0	0	0	0
	PRM	0		0	0	0	0	0	0	0	1.3991e-05	5.72526e-05	0	0	0	0	0	0	0	0	0	0	0	0	0	0	0	0	0	0	0	0	0	0	0	0	0	0	0	0	0	0	0	0	0	0	0	0	0
	COPY	0		0	0	0	0	0	0	0	4.12578e-05	0	0	0	0	0	0	0	0	0	0	0	0	0	0	0	0	0	0	0	0	0	0	0	0	0	0	0	0	0	0	0	0	0	0	0	0	0	0
	PFL	0		0	0	0	5.17915e-07	0	0	0	0	0.000112388	0	0	0	0	0	0	0	0	0	0	0	0	0	0	0	0	0	0	0	0	0	0	0	0	0	0	0	0	0	0	0	0	0	0	0	0	0
	FL	0		0	0	0	0	0	0	0	0	0	0	0	0	0	0	0	0	0	0	0	0	0	0	0	0	0	0	0	0	0	0	0	0	0	0	0	0	0	0	0	0	0	0	0	0	0	0
	FN	1		0	0	0	0	0	2.74393e-05	0	5.78707e-05	6.04543e-06	0	0	0	0	0	0	0	0	0	0	0	0	0	0	0	0	0	0	0	0	0	0	0	0	0	0	0	0	0	0	0	0	0	0	0	0	0
	IP	2		0	0	0	0	0	6.99894e-05	0	7.73705e-05	1.27697e-05	0	0	0	0	0	0	0	0	0	0	0	0	0	0	0	0	0	0	0	0	0	0	0	0	0	0	0	0	0	0	0	0	0	0	0	0	0
	DN	0		0	0	0	0	0	6.16421e-06	0	6.16058e-06	0	0	0	0	0	0	0	0	0	0	0	0	0	0	0	0	0	0	0	0	0	0	0	0	0	0	0	0	0	0	0	0	0	0	0	0	0	0
	VeCB	0		0	0	0	0	0	0	0	4.60599e-05	0	0	0	0	0	0	0	0	0	0	0	0	0	0	0	0	0	0	0	0	0	0	0	0	0	0	0	0	0	0	0	0	0	0	0	0	0	0
				20	35	72	142	95	110	170	170	169	19	14	16	16	13	15	14	17	17	15	12	9	15	14	9	11	19	16	20	19	20	22	27	27	21	15	17	17	15	19	18	19	26	19	21	12	13
[truncated: 276 more columns]
